# Supplementary material for: Macrophages induce malignant traits in mammary epithelium via IKKε/TBK1 kinases and the serine biosynthesis pathway
Source: EMBO Mol Med. 2020 Jan 13;12(2):e10491. doi: 10.15252/emmm.201910491 (PMC7005540; doi:10.15252/emmm.201910491)
Supplement: Supplementary file 2 — Table EV1 [file EMMM-12-e10491-s002.xlsx]

## Sheet: Human cytokine array
	MCF10A	M1D	M1A	M2D	M2A
ENA-78	3±3	668±578	737±664	204±98	49±25
GCSF	0	0	0	0	0
GM-CSF	0	23±23	14±14	0	0
GRO	136±112	120±76	52±52	116±116	84±84
GRO-α	4365±373	8±8	0	30±30	41±28
I-309	0	529±529	1092±820	0	0
IL-1α	0	0	0	0	6±6
IL-1 β	7	17±11	57±31	43±43	58±39
IL-2	0	0	0	0	0
IL-3	0	0	0	16±16	0
IL-4	0	0	0	0	0
IL-5	0	0	0	0	0
IL-6	0	0	25±25	0	0
IL-7	10±10	0	0	0	0
IL-8	5404±278	3621±961	4937±923	2999±872	1235±443
IL-10	3	0	11±11	59±30	52±8
IL-12 p40/p70	0	0	0	0	0
IL-13	0	56±56	73±53	0	0
IL-15	0	20±20	0	0	0
IFN-γ	0	0	0	0	0
MCP-1	475±234	3692±553	2975±487	4149±611	4212±577
MCP-2	18±18	22±11	624±273	50±6	137±89
MCP-3	21±19	190±101	44±35	221±115	472±61
MCSF	46±23	74±41	24±24	173±24	252±27
CCL22	21±13	2567±422	2066±490	2205±309	3289±548
MIG	21±11	95±64	3942±328	206±176	125±75
MIP-1 δ	5±5	6±6	255±128	0	10±10
RANTES	3±3	25±25	523±246	4±4	17±12
SCF	2±2	8±8	0	1±1	3±3
SDF-1	2±2	26±23	6±6	22±13	32±17
TARC	0	79±79	61±61	1±1	80±80
TGF- β1	0	2±2	7±4	38±16	46±9
TNF-α	0	0	0	0	1±1
TNF-β	0	0	11±11	46±46	44±44
EGF	32±17	1±1	2±2	8±8	11±11
IGF-I	0	0	0	0	0
Angiogenin	504±182	48±31	61±35	165±84	113±51
Oncostatin M	201±134	128±116	88±73	79±49	200±153
Thrombopoietin	48±48	18±18	17±17	0	0
VEGF	49±49	0	0	59±59	0
PDGF BB	0	0	0	0	0
Leptin	0	0	0	0	0
