# Supplementary material for: Macrophages induce malignant traits in mammary epithelium via IKKε/TBK1 kinases and the serine biosynthesis pathway
Source: EMBO Mol Med. 2020 Jan 13;12(2):e10491. doi: 10.15252/emmm.201910491 (PMC7005540; doi:10.15252/emmm.201910491)
Supplement: Supplementary file 3 — Table EV2 [file EMMM-12-e10491-s003.xlsx]

## Sheet: Cinical data
ID	Ethinicity	Age at diagnosis	Menopausal status (1-pre; 2-post)	Invasive Grade	Tumor Size (mm)	IKK𝜀 staining grade	PSAT1 staining grade	Inflammation grade
1797	White-British	80	2	3	20	1		1
1798	Black or Black British-Any other Black background	24	1	3	40	2	3	2
1799	Asian or Asian British-Indian	57	2	3	30	3	3	3
1806	White-British	47	1	2	42	3	3	3
1807	White-Any Other Background	78	2	3	23	2	3	2
1809	White-British	58	2	3	15	1		3
1810	Asian or Asian British-Any other Asian background background	51	2	2	10	1	2	2
1811	White-British	57	2	2	14	1		1
1812	White-British	74	2	1	21	2	1	2
1813	White-British	62	2	3	14	2	1	2
1816	Asian or Asian British-Any other Asian background	59	2	1	6	3		3
1817	White-British	61	2	1	10	3		3
1818	White - Any Other Background	67	2	3	8	3	3	4
1819	White-Irish	50	2	3	17	3		3
1825	Black or Black British-Caribbean	66	2	1	15	2	2	1
1827	Other ethnic group-Chinese	62	2	3	9.5	3	3	3
1830	Black or Black British-Caribbean	50	1	3	32	1	3	3
1833	White-Any Other Background	50	N/A	2	12	1		1
1834	Black or Black British-Caribbean	76	2	2	45	2		3
1837	White-British	61	2	2	13	1		1
1841	White-British	69	2	2	12	1		1
1843	White-British	62	2	2	70	2	2	1
1844	White-British	52	2	2	10	2		2
1846	White-British	49	1	1	14	2		2
1868	Asian or Asian British-Indian	61	2	3	42	2	1	2
2501	White - British	74	2	3	14	3		2
2510	Black or Black British - Any other Black background	59	2	2	20	3	2	3
2519	Mixed - Any other mixed background	43	1	3	25	2	2	1
2521	Mixed - White and Black African	50	1	2	21	2	1	1
2522	White - Any other background	63	2	1	6	2		1
2524	White - British	74	2	2	37	3	3	2
2525	White - British	77	2	3	34	2	3	2
2527	Black or Black British - Any other Black background	82	2	3	20	3	3	3
2530	White - British	56	2	2	16	3		2
2533	Black or Black British - Any other Black background	52	2	2	30	2	2	2
2536	Black or Black British - Caribbean	66	2	2	16	2	3	1
2537	White - British	78	2	3	21	2	2	2
2538	Other ethnic group - Any other ethnic group	66	2	3	14	2	2	3
2539	Other ethnic group - Any other ethnic group	79	2	2	11	3		1
2554	White - British	50	1	3	7	2		2
2565	White - Any other background	79	2	3	22	3		3
2566	Black or Black British - Any other Black background	80	2	2	28	2	2	3
2567	White - British	63	2	2	26	2		3
2580	White - British	58	2	2	12	3		3
2590	White - British	84	2	2	28	3	2	3
2598	Asian or Asian British - Any other Asian background	44	1	2	6	3	1	3
2609	White - British	59	2	3	58	3	3	3
2610	White - Any other background	31	1	2	39	2	1	2
2614	White - Any other background	72	2	3	30	2	3	2
2620	White - Any other background	64	2	2	22	2	3	1
2621	N/A	55	2	3	19	2	0	2
2622	Asian or Asian British - Indian	50	2	3/2	45	2	0	2
2633	White - Any other background	42	1	3	46	2	2	2
2634	White - British	68	2	2	10	2		2
2638	Black or Black British - Any other Black background	63	2	2	48	1	0	1
2639	Asian or Asian British - Pakistani	42	2	2	33	1		1
2644	Black or Black British - Caribbean	81	2	3	29	3	3	3
2655	Asian or Asian British - Pakistani	66	2	3	24	2	0	1
2656	White - Any other background	43	1	2	28	3	0	3
2670	Asian or Asian British - Pakistani	66	2	2	15	2	2	2
2672	White - British	53	N/A	2	18	2		2
2674	Asian or Asian British - Pakistani	72	2	3	25	1	0	1
2680	White - Any other background	50	1	3	19	2	3	2
2688	Asian or Asian British - Bangladeshi	46	1	3	70	2	3	2
2689	Asian or Asian British - Any other Asian background	60	2	2	15	2		1
2690	Other ethnic group - Chinese	57	1	2	13	3		3
