# Supplementary material for: Macrophages induce malignant traits in mammary epithelium via IKKε/TBK1 kinases and the serine biosynthesis pathway
Source: EMBO Mol Med. 2020 Jan 13;12(2):e10491. doi: 10.15252/emmm.201910491 (PMC7005540; doi:10.15252/emmm.201910491)
Supplement: Supplementary file 4 — Table EV3 [file EMMM-12-e10491-s004.xlsx]

## Sheet: Individual P values
Fig 1A	Individual P Value
Control vs. M1D	0.0044
Control vs. M1A	0.0052
Control vs. M2D	0.0026
Control vs. M2A	<0.0001
Fig 1C	Individual P Value
Control vs. M1D	0.0001
Control vs. M1A	<0.0001
Control vs. M2D	<0.0001
Control vs. M2A	<0.0001
Fig 1E	Individual P Value
Control vs. M1D	0.0034
Control vs. M1A	0.0001
M1D vs. M2D	0.0019
M1D vs. M2A	0.0492
M1A vs. M2D	<0.0001
M1A vs. M2A	0.0015
M2D vs. M2A	0.0825
Fig 1F	Individual P Value
M1D vs. M1D & NSC23766	0.0454
M1A vs. M1A & NSC23766	0.0009
M2D vs. M2D & NSC23766	0.0063
M2A vs. M2A & NSC23766	0.0181
Fig 1I	Individual P Value
Control vs. M1D	0.0001
Control vs. M1A	<0.0001
Control vs. M2D	<0.0001
Control vs. M2A	<0.0001
Fig 2B	Individual P Value
Control vs. M1A	0.0004
Control vs. M2A	0.0051
Fig 2E	Individual P Value
ND vs. HFD	0.0001
Fig 2H	Individual P Value
Control vs. M1A	0.001
Control vs. M2A	0.0002
Fig 3C	Individual P Value	Spearman r
Correlation of IKKe staining grade and inflammation grade	<0.0001	0.619
Fig 3D	Individual P Value	Pearson r
Correlation of iKBKE mRNA (log2 ratio) and immune score	<0.0001	0.392
Fig 4A	Individual P Value
Control vs.control & aml.	0.0017
M1D vs. M1D & aml.	0.0053
M1A vs. M1A & aml.	0.0078
M2D vs. M2D & aml.	<0.0001
M2A vs. M2A & aml.	<0.0001
Fig 4C	Individual P Value
Control vs.control & aml.	0.0083
M1D vs. M1D & aml.	<0.0001
M1A vs. M1A & aml.	0.0002
M2D vs. M2D & aml.	0.0006
M2A vs. M2A & aml.	<0.0001
Fig 4D	Individual P Value
Control vs.control & aml.	0.0083
M1D vs. M1D & aml.	<0.0001
M1A vs. M1A & aml.	0.0002
M2D vs. M2D & aml.	0.0006
M2A vs. M2A & aml.	<0.0001
Fig 4E	Individual P Value
Control vs.control & aml.	0.0196
M1D vs. M1D & aml.	0.0065
M1A vs. M1A & aml.	0.0006
M2D vs. M2D & aml.	<0.0001
M2A vs. M2A & aml.	<0.0001
Fig 4F	Individual P Value
M1A vs. M1A & aml.	0.0001
M2A vs. M2A & aml.	0.0134
Fig 4G	Individual P Value
ND vs. ND & aml.	0.0046
Fig 4H	Individual P Value
HFD vs. HFD & aml.	<0.0001
Fig 4J	Individual P Value
M1A vs. M1A & aml.	0.0147
M2A vs. M2A & aml.	0.0087
Fig 4K	Individual P Value
CRISPR Control vs.CRISPR IKKe (M1A)	0.038
CRISPR Control vs.CRISPR IKKe (M2A)	0.0152
Fig 4L	Individual P Value
CRISPR Control vs.CRISPR IKKe (M1A)	0.0476
CRISPR Control vs.CRISPR IKKe (M2A)	0.0456
Fig 5C	Individual P Value	Spearman r
Correlation of PSAT1 staining grade and IKKe staining grade	0.0397	0.3225
Fig 5D	Individual P Value	Spearman r
Correlation of PSAT1 staining grade and inflammation grade	0.0438	0.3165
Fig 5E	Individual P Value	Pearson r
Correlation of PHGDH mRNA (log2 ratio) and immune score	<0.0001	0.1808
Fig 5F	Individual P Value	Pearson r
Correlation of PSAT1 mRNA (log2 ratio) and immune score	<0.0001	0.3342
Fig 6A	Individual P Value
M1D vs. M1D & NCT502	0.0109
M1A vs. M1A & NCT502	0.0251
M2D vs. M2D & NCT502	<0.0001
M2A vs. M2A & NCT502	0.0018
Fig 6C	Individual P Value
M1D vs. M1D & NCT502	0.0471
M1A vs. M1A & NCT502	0.0413
M2D vs. M2D & NCT502	0.0435
M2A vs. M2A & NCT502	0.0128
Fig 6D	Individual P Value
M1D vs. M1D & NCT502	0.0471
M1A vs. M1A & NCT502	0.0413
M2D vs. M2D & NCT502	0.0435
M2A vs. M2A & NCT502	0.0128
Fig 6E	Individual P Value
M1D vs. M1D & NCT502	0.0464
M2D vs. M2D & NCT502	0.003
M2A vs. M2A & NCT502	0.0152
Fig 6F	Individual P Value
M1A vs. M1A & NCT502	0.0028
M2A vs. M2A & NCT502	0.004
Fig 6G	Individual P Value
ND vs. ND & NCT502	<0.0001
Fig 6H	Individual P Value
HFD vs. HFD & NCT502	<0.0001
Fig 6J	Individual P Value
M1A vs. M1A & NCT502	0.0135
M2A vs. M2A & NCT502	0.0085
Fig 6K	Individual P Value
CRISPR Control vs. CRISPR PHGDH (M1A)	0.0036
CRISPR Control vs. CRISPR PHGDH (M2A)	0.0214
Fig 6L	Individual P Value
CRISPR Control vs.CRISPR PHGDH (M1A)	0.0329
CRISPR Control vs.CRISPR PHGDH (M2A)	0.0486
Fig 7B	Individual P Value
ND vs. HFD	0.0456
Fig 7C	Individual P Value
ND vs. HFD	0.0248
Fig 7D	Individual P Value
ND vs. HFD	0.0103
Fig 7E	Individual P Value
ND vs. HFD	0.0357
Fig 7H	Individual P Value
ND vs. HFD	0.0018
Fig 7J	Individual P Value
HFD vs. HFD & aml.	0.0016
Fig EV1C	Individual P Value
MCF10A vs. M1A	<0.0001
M1D vs. M1A	<0.0001
M1A vs. M2D	<0.0001
M1A vs. M2A	<0.0001
Fig EV1D	Individual P Value
MCF10A vs. M1D	0.019
MCF10A vs. M2A	<0.0001
M1D vs. M2A	<0.0001
M1A vs. M2A	<0.0001
M2D vs. M2A	<0.0001
Fig EV1F	Individual P Value
MCF10A vs. M1D	0.0012
MCF10A vs. M1A	0.0061
MCF10A vs. M2D	0.0005
MCF10A vs. M2A	0.0004
Fig EV1G	Individual P Value
MCF10A vs. M1A	<0.0001
M1D vs. M1A	<0.0001
M1A vs. M2D	<0.0001
M1A vs. M2A	<0.0001
Fig EV1H	Individual P Value
MCF10A vs. M1A	0.0077
M1D vs. M1A	0.0099
M1A vs. M2D	0.0078
M1A vs. M2A	0.009
Fig EV1I	Individual P Value
MCF10A vs. M2D	0.0215
MCF10A vs. M2A	0.039
M1D vs. M2D	0.017
M1D vs. M2A	0.0309
M1A vs. M2D	0.041
Fig EV1J	Individual P Value
MCF10A vs. M2D	0.0085
MCF10A vs. M2A	0.003
M1D vs. M2D	0.0106
M1D vs. M2A	0.0037
M1A vs. M2D	0.0251
M1A vs. M2A	0.0086
Fig EV2C	Individual P Value
M1D vs. M2D	0.0313
M1D vs. M2A	0.0476
Fig EV2D	Individual P Value
M1D vs. M1A	0.0078
M1D vs. M2A	0.0491
M1A vs. M2D	0.0091
Fig EV2F	Individual P Value
M1D vs. M2D	0.0024
M1D vs. M2A	0.0012
M1A vs. M2D	0.0037
M1A vs. M2A	0.0018
Fig EV2G	Individual P Value
M1D vs. M2D	0.0289
M2D vs. M2A	0.0264
Fig EV2H	Individual P Value
M1D vs. M2D	0.0014
M1A vs. M2D	0.0002
M1A vs. M2A	0.0157
M2D vs. M2A	0.0336
Fig EV3B	Individual P Value
Control vs. M1D	0.0001
Control vs. M1A	0.0064
Control vs. M2D	<0.0001
Control vs. M2A	<0.0001
Fig EV3D	Individual P Value
Control vs. M1D	0.0001
Control vs. M1A	<0.0001
Control vs. M2D	<0.0001
Control vs. M2A	<0.0001
Fig EV3E	Individual P Value
M1D vs. M1D & NSC23766	0.0454
M1A vs. M1A & NSC23766	0.0009
M2D vs. M2D & NSC23766	0.0063
M2A vs. M2A & NSC23766	0.0181
Fig EV3F	Individual P Value
M1D vs. M1D & NSC23766	0.0341
M2D vs. M2D & NSC23766	0.0273
M2A vs. M2A & NSC23766	0.0081
Fig EV3G	Individual P Value
Control vs. M1D	0.0015
Control vs. M2D	0.0498
Control vs. M2A	0.0075
Fig EV4B	Individual P Value
ND vs. HFD	0.0064
Fig EV4D	Individual P Value
ND vs. HFD	0.0424
Fig EV4F	Individual P Value
ND vs. HFD	0.0008
Fig EV5C	Individual P Value
Core vs. invasive front	0.0298
Core vs. tumour patches in the stroma	0.0001
Invasive front vs. tumour patches in the stroma	0.0413
