# Supplementary material for: Macrophages induce malignant traits in mammary epithelium via IKKε/TBK1 kinases and the serine biosynthesis pathway
Source: EMBO Mol Med. 2020 Jan 13;12(2):e10491. doi: 10.15252/emmm.201910491 (PMC7005540; doi:10.15252/emmm.201910491)
Supplement: Supplementary file 5 — Source Data for Expanded View [file EMMM-12-e10491-s012.zip]

Archive with 49 entries (43 files):
- EV_source_data/
- EV_source_data/.DS_Store
- EV_source_data/FigEV2_sd.xlsx
- EV_source_data/Fig_EV1/
- EV_source_data/Fig_EV1/FigEV1_sd.xlsx
- EV_source_data/Fig_EV1/Fig_EV1B_M1A.tif
- EV_source_data/Fig_EV1/Fig_EV1B_M1D.tif
- EV_source_data/Fig_EV1/Fig_EV1B_M2A.tif
- EV_source_data/Fig_EV1/Fig_EV1B_M2D.tif
- EV_source_data/Fig_EV1/Fig_EV1E.tif
- EV_source_data/Fig_EV3/
- EV_source_data/Fig_EV3/FigEV3_sd.xlsx
- EV_source_data/Fig_EV3/Fig_EV3A_control.tif
- EV_source_data/Fig_EV3/Fig_EV3A_M1A.tif
- EV_source_data/Fig_EV3/Fig_EV3A_M1D.tif
- EV_source_data/Fig_EV3/Fig_EV3A_M2A.tif
- EV_source_data/Fig_EV3/Fig_EV3A_M2D.tif
- EV_source_data/Fig_EV3/Fig_EV3C_control.tif
- EV_source_data/Fig_EV3/Fig_EV3C_M1A.tif
- EV_source_data/Fig_EV3/Fig_EV3C_M1D.tif
- EV_source_data/Fig_EV3/Fig_EV3C_M2A.tif
- EV_source_data/Fig_EV3/Fig_EV3C_M2D.tif
- EV_source_data/Fig_EV3/Fig_EV3H_control_(0h).tif
- EV_source_data/Fig_EV3/Fig_EV3H_control_(48h).tif
- EV_source_data/Fig_EV3/Fig_EV3H_M1A(0h).tif
- EV_source_data/Fig_EV3/Fig_EV3H_M1A(48h).tif
- EV_source_data/Fig_EV3/Fig_EV3H_M1D_(0h).tif
- EV_source_data/Fig_EV3/Fig_EV3H_M1D_(48h).tif
- EV_source_data/Fig_EV3/Fig_EV3H_M2A(0h).tif
- EV_source_data/Fig_EV3/Fig_EV3H_M2A(48h).tif
- EV_source_data/Fig_EV3/Fig_EV3H_M2D_(0h).tif
- EV_source_data/Fig_EV3/Fig_EV3H_M2D_(48h).tif
- EV_source_data/Fig_EV4/
- EV_source_data/Fig_EV4/FigEV4_sd.xlsx
- EV_source_data/Fig_EV4/Fig_EV4C_HFD.tif
- EV_source_data/Fig_EV4/Fig_EV4C_ND.tif
- EV_source_data/Fig_EV4/Fig_EV4E.tif
- EV_source_data/Fig_EV5/
- EV_source_data/Fig_EV5/FigEV5_sd.xlsx
- EV_source_data/Fig_EV5/Fig_EV5A_Grade_1.tif
- EV_source_data/Fig_EV5/Fig_EV5A_Grade_2.tif
- EV_source_data/Fig_EV5/Fig_EV5A_Grade_3.tif
- EV_source_data/Fig_EV5/Fig_EV5A_Grade_4.tif
- EV_source_data/Fig_EV5/Fig_EV5B.tif
- EV_source_data/Fig_EV6/
- EV_source_data/Fig_EV6/Fig_EV6A,B_WB_for_Actin.jpg
- EV_source_data/Fig_EV6/Fig_EV6A,B_WB_for_IKKe.jpg
- EV_source_data/Fig_EV6/Fig_EV6A,B_WB_for_PHGDH.tif
- EV_source_data/Fig_EV6/Fig_EV6A,B_WB_for_TBK1.tif
