# Supplementary material for: Macrophages induce malignant traits in mammary epithelium via IKKε/TBK1 kinases and the serine biosynthesis pathway
Source: EMBO Mol Med. 2020 Jan 13;12(2):e10491. doi: 10.15252/emmm.201910491 (PMC7005540; doi:10.15252/emmm.201910491)
Supplement: Supplementary file 5 — Source Data for Expanded View [file EMMM-12-e10491-s012.zip › EV_source_data/FigEV2_sd.xlsx]

## Sheet: Fig EV2B
Donor	M1D	M1A	M2D	M2A
D22	63.5	89	56.9	75.6
D23	74.4	80.9	50.9	71.3
D24	69.7	34.8	76.2	82.8
D25	62.3	74.4	60.8	91.4

## Sheet: Fig EV2C
Donor	M1D	M1A	M2D	M2A
D22	29855	29727	8640	11843
D23	25189	35870	10935	11117
D24	38417	14503	21171	20541
D25	14831	13900	11105	13732

## Sheet: Fig EV2D
Donor	M1D	M1A	M2D	M2A
D22	19288	53270	16838	27782
D23	18635	42347	14868	24294
D24	25152	30476	36231	38761
D25	21233	49120	18769	55824

## Sheet: Fig EV2F
Donor	M1D	M1A	M2D	M2A
D22	9.54	15.2	55.5	27.5
D23	5.32	3.77	29	26
D24	2.59	0.68	25.3	45.2
D25	8.4	13.6	35.5	58.8

## Sheet: Fig EV2G
Donor	M1D	M1A	M2D	M2A
D22	147429	86466	24879	117638
D23	111156	81864	23529	118805
D24	39583	26002	47460	45017
D25	64170	53591	32853	85575

## Sheet: Fig EV2H
Donor	M1D	M1A	M2D	M2A
D22	4776	1576	9070	5650
D23	2068	1929	5833	5618
D24	2261	1971	4647	4175
D25	3113	2554	8672	3483
