# Supplementary material for: Macrophages induce malignant traits in mammary epithelium via IKKε/TBK1 kinases and the serine biosynthesis pathway
Source: EMBO Mol Med. 2020 Jan 13;12(2):e10491. doi: 10.15252/emmm.201910491 (PMC7005540; doi:10.15252/emmm.201910491)
Supplement: Supplementary file 5 — Source Data for Expanded View [file EMMM-12-e10491-s012.zip › EV_source_data/Fig_EV1/FigEV1_sd.xlsx]

## Sheet: Fig EV1C
Donor	MCF10A	M1D	M1A	M2D	M2A
D1	0	0.1	106.781	0	0
D2		0.1	66.1021	0	0
D3	0	0.1	82.4993	0	0
D4		0.1	111.89	0	0
D5		26.4688	154.769	0	0
D6	0	1.48702	187.869	9.11125	7.46937
D7		0.526346	154.72	7.0382	24.1133
D8	2.77313	6.28078	43.0155	6.34258	2.32005
D9		3.79697	101.832	7.59428	7.39069
D10	0	89.2692	440.582	1.37746	5.20492
D11		65.4061	198.963	0	0
D12	0	0	263.969	0	0
D13		0	44.5829	0	0
D14	0	20.2778	334.722	5	5.55556
D15		12.7778	111.111	3.05556	8.33333
D16	0	5.05	39.05	0	0
D17	1	4.33333	114.333	4.33333	3
D18		34.3333	261.667	11.6667	5.66667
D19	0	35.263	196.842	0.526	1.579
D20		7.895	131.053	3.684	0
D21		14.211	343.158	9.474	13.684
D22	0	7.11111	219.333	3.22222	0
D23		2.66667	151.556	0	0
D24	0	5.17647	148.706	0	0
D25		10.4706	170.471	0.470588	1.05882

## Sheet: Fig EV1D
Donor	MCF10A	M1D	M1A	M2D	M2A
D3	0	77	54	37	167
D4		52	80	16	148
D5	0	13	14	3	54
D6		74	65	7	122
D7		25	59	5	175
D8	0	32.8202	20.6793	13.8451	179.241
D9		68.5031	100.442	24.612	184.011
D10	0	241.094	111.659	58.6835	324.468
D11		24.975	5.54245	0.861112	89.6114
D12	0	25	58	6	110
D13		19	31	14	106
D14	0	139	33	33	212
D15		168	35	65	240
D16	0	11	0	4	40
D17	0	3.2	1.5	0	64
D18		16.4	6.3	0.8	101.3
D19	0.16	8.48	9.44	0	258.24
D20		25.44	8.96	3.04	232.8
D21		18.32	20.56	11.76	244.24
D22	0.2	10.8	29.5	85.8	316.5
D23		0.2	26.2	25.3	314
D24	0.4	0.1	7	0.2	261
D25		39.5	38.7	20.1	308.7

## Sheet: Fig EV1F
							Donor	MCF10A	M1D	M1A	M2D	M2A
							D19	941.809	2808.77	3936.33	5342.1	5316.56
							D22	276.16	3557.55	2627.37	3321.99	3370.44
							D25	208.187	4710.67	2361.45	3781.67	3950.24

## Sheet: Fig EV1G
Donor	MCF10A	M1D	M1A	M2D	M2A
D19	39.5833	222.861	4582.78	558.363	273.182
D22	22.7908	22.2338	3742.23	17.1758	70.4342
D25	0	39.8701	3499.98	43.4788	30.4839

## Sheet: Fig EV1H
Donor	MCF10A	M1D	M1A	M2D	M2A
D19	0	0	190.862	0	41.0062
D22	0	0	375.373	0	0
D25	8.67903	76.2913	1004.2	10.9313	8.90517

## Sheet: Fig EV1I
Donor	MCF10A	M1D	M1A	M2D	M2A
D19	0	0	0	117.507	39.9226
D22	0	0	0	17.7787	49.9149
D25	8.44591	0	31.9955	42.8867	66.6382

## Sheet: Fig EV1J
Donor	MCF10A	M1D	M1A	M2D	M2A
D19	0	0	0	25.2424	63.3011
D22	0	4.5717	9.03325	20.0602	35.4351
D25	0	0	13.3074	69.6158	38.1363
