# Supplementary material for: Macrophages induce malignant traits in mammary epithelium via IKKε/TBK1 kinases and the serine biosynthesis pathway
Source: EMBO Mol Med. 2020 Jan 13;12(2):e10491. doi: 10.15252/emmm.201910491 (PMC7005540; doi:10.15252/emmm.201910491)
Supplement: Supplementary file 5 — Source Data for Expanded View [file EMMM-12-e10491-s012.zip › EV_source_data/Fig_EV3/FigEV3_sd.xlsx]

## Sheet: Fig EV3B
Time (h)	Control	Control	Control	Control	Control		M1D	M1D	M1D	M1D	M1D	M1D		M1A	M1A	M1A	M1A	M1A	M1A		M2D	M2D	M2D	M2D	M2D	M2D		M2A	M2A	M2A	M2A	M2A	M2A
	D1, D2	D4	D8	D12	D13		D1	D2	D4	D8	D12	D13		D1	D2	D4	D8	D12	D13		D1	D2	D4	D8	D12	D13		D1	D2	D4	D8	D12	D13
0	1.23084	0.928716	0.979613	1.28622	2.03043		1.47935	1.40403	1.09385	0.927755	0.950106	1.8031		2.08351	1.54308	2.02869	0.726478	1.11218	2.20769		2.05214	1.72756	2.11977	1.01664	1.03885	2.10771		1.49223	1.57393	1.47359	1.19693	1.15362	2.02238
6	3.53355	1.80702	1.32824	1.79499	2.51412		2.17724	3.25889	1.84573	1.17449	1.35692	2.1725		3.02034	2.27607	2.35291	0.969822	1.51877	2.6687		3.03998	3.35319	3.15413	1.54137	1.78303	2.74957		1.96113	2.19919	1.74956	1.9705	1.82656	2.70196
12	3.27748	1.86516	1.52633	2.10355	2.84285		3.47057	3.78142	2.88884	1.28522	1.68266	2.69468		3.7745	4.40664	4.39626	1.06788	1.85257	3.17954		4.33936	3.77241	2.69687	1.82147	2.11158	3.50334		2.67963	2.32139	2.90607	2.33216	2.28937	3.38021
18	3.58377	2.57034	2.30924	2.32428	3.29569		4.69367	4.02606	3.72526	1.56602	1.88053	3.25946		4.13696	4.70492	5.33892	1.24639	2.13694	3.76102		5.06529	4.73814	4.99366	2.20635	2.55809	4.18476		3.49951	2.80283	2.97334	2.89132	2.76534	4.13063
24	5.36885	3.44494	4.10667	2.70754	3.76835		5.2252	5.1859	4.85352	1.92208	2.30517	3.97527		5.24023	5.47542	5.84839	1.49401	2.75119	4.69913		5.75563	5.03398	6.73836	2.7084	3.18949	5.24743		4.14415	3.65954	4.95078	3.68237	3.62034	5.39429
30	5.36715	4.39985	3.0967	3.3315	4.47412		6.94282	6.60005	6.81466	2.3584	3.04243	4.83784		6.24546	6.60046	9.07364	1.95995	3.37728	5.70579		7.68897	6.17766	8.47852	3.76223	4.18758	6.4838		5.67948	5.41101	7.07904	4.48352	4.78121	6.64308
36	6.78201	5.41474	5.35225	4.02568	5.29092		7.3356	7.56129	9.07038	3.12094	3.93336	6.1686		8.81397	9.1817	13.5097	2.47568	4.45142	7.09677		8.12572	8.38549	10.049	4.50114	5.27039	8.22918		7.22152	6.97686	8.96936	5.77385	6.22022	8.62999
42	9.0494	6.9316	6.05931	5.03442	6.41286		10.0794	10.8681	12.7814	4.04369	5.21134	8.30626		10.1433	11.6179	14.5611	3.15159	5.57531	8.63291		13.2156	10.4893	12.3508	5.6988	6.89395	9.61506		10.1188	8.59169	12.9286	7.43688	7.98164	10.2772
48	11.8803	8.56196	6.546	6.24634	7.73657		12.811	11.7735	14.973	5.28385	6.56468	10.0641		12.2595	15.1848	19.6686	4.08986	7.08665	10.2875		15.6121	14.3124	15.4847	7.3699	8.71119	11.4826		13.4661	11.4515	17.3499	9.23727	10.4513	13.1942
54	15.0124	12.1533	8.98334	7.84346	9.40011		17.01	16.1638	20.0987	6.79168	8.5537	12.5842		12.9533	14.6248	22.2947	5.39369	8.97604	12.6307		18.0223	16.6829	18.6108	9.82851	10.9797	13.6072		18.2071	14.5328	22.0756	11.6711	13.6197	16.6538
60	18.2773	15.7313	12.6607	9.50184	11.3242		20.8279	20.1623	23.3287	8.87294	11.124	15.442		13.2839	15.2178	19.6853	7.01824	11.3	15.3627		22.4405	22.3255	23.078	11.9597	14.0527	15.7296		29.6544	18.627	26.8045	14.6344	17.5891	20.0224
66	22.0236	18.1694	16.9538	11.6216	13.5372		26.7213	25.8546	31.8103	11.3511	14.3706	18.8479		14.8225	14.8555	22.2542	8.87378	14.4668	19.0286		28.7461	27.442	31.9447	15.0458	17.8785	19.6868		39.6176	22.8509	33.5324	17.9569	22.3307	24.6396
72	28.1002	24.5296	11.9294	10.9418	13.1386		30.8025	31.7068	37.6842	13.6661	14.8211	19.5562		15.353	14.7474	22.514	11.0867	16.0746	20.8991		32.8985	33.3996	35.286	20.0181	18.7372	20.1066		46.7086	28.7265	40.5195	21.8742	23.5985	25.9087
78	37.6453	30.023	16.7122	14.0986	16.9611		39.7702	43.2584	52.7506	17.4243	21.6816	26.0831		19.4528	21.098	29.501	13.9071	21.2981	27.284		44.2642	47.3441	47.6731	23.3685	25.711	27.5607		61.7075	40.8723	52.6908	26.894	33.2035	35.9654
84	44.3772	35.8437	20.3337	16.6469	19.8794		47.8477	55.5009	65.7638	22.6987	27.9437	32.3016		20.6247	23.3813	35.5059	17.9232	26.035	32.6921		55.4101	55.5317	64.1125	29.4632	31.6619	33.7236		73.1733	55.9828	67.7119	33.7722	42.4197	45.9184
90	51.895	41.7517	28.0731	19.2291	22.538		60.4035	66.5354	78.0324	30.3965	32.7133	38.498		20.7466	21.2369	33.3319	24.1249	31.347	38.7183		67.6091	67.246	76.1037	36.3161	37.9085	39.8545		84.9492	73.3844	81.9868	43.2852	50.0611	55.159
96	58.8109	47.7292	35.3281	22.5713	25.0681		71.2168	77.3774	87.9256	39.6375	42.5421	47.1924		18.096	21.0199	36.8822	32.6661	37.1981	45.0863		80.2806	81.586	88.8302	46.3059	47.0685	47.081		95.8691	88.3988	94.2285	54.6528	61.6603	66.6381
102	64.3012	52.1187	41.1559	25.6706	28.1399		81.4566	86.2474	94.6266	49.2609	50.8087	57.4495		17.1357	19.2703	37.6333	38.5529	38.4258	47.5465		91.5145	92.7528	96.1445	54.685	56.6832	55.8		99.1152	97.0843	98.9381	63.9572	71.6287	76.509
108	69.635	60.9805	44.2691	29.3075	30.9571		88.6737	92.2388	97.4164	59.0003	60.1894	67.7258		17.045	20.0241	37.9016	39.3219	38.3894	49.0086		97.0783	97.7107	98.968	61.2013	65.2726	63.2125		99.7756	99.5574	99.4579	71.576	81.1389	86.0557
114	73.2673	65.0471	47.7751	33.1313	34.7952		92.4931	96.2807	98.4403	66.9268	68.2892	78.1059		18.0483	20.677	36.3772	39.6982	37.7867	49.1872		99.154	99.5407	99.6642	67.5107	73.6196	72.3803		99.8557	99.8079	99.6134	78.493	87.8617	93.227
120	75.2093	70.2809	53.6399	37.1923	38.1903		94.5934	97.8152	99.0321	75.9038	74.5555	85.5188		17.2762	20.8955	36.9396	38.2111	37.836	48.0912		99.6321	99.8066	99.7853	73.55	81.6542	80.4618		99.8657	99.8878	99.6417	83.0471	92.3159	96.4354

## Sheet: Fig EV3D
	clear	clear	clear	clear	clear	clear	clear	clear	clear	clear	clear		patially filled	patially filled	patially filled	patially filled	patially filled	patially filled	patially filled	patially filled	patially filled	patially filled	patially filled		almost filled	almost filled	almost filled	almost filled	almost filled	almost filled	almost filled	almost filled	almost filled	almost filled	almost filled		filled	filled	filled	filled	filled	filled	filled	filled	filled	filled	filled
	D1	D2	D3	D4	D7	D9	D10	D11	D14	D15	D16		D1	D2	D3	D4	D7	D9	D10	D11	D14	D15	D16		D1	D2	D3	D4	D7	D9	D10	D11	D14	D15	D16		D1	D2	D3	D4	D7	D9	D10	D11	D14	D15	D16
Control	54	66	68	60	50	58	57	60	62	70	61		38	32	25	36	42	33	33	30	34	26	32		8	2	4	3	8	8	7	8	3	4	7		0	0	3	1	0	1	3	2	1	0	1
M1D	28	34	55	20	32	42	23	50	25	28	41		44	49	38	44	51	38	52	41	43	62	56		19	17	3	21	10	15	17	8	16	8	3		9	0	4	15	7	5	8	1	16	2	0
M1A	22	28	54	21	21	52	19	48	22	28	38		38	51	39	43	48	31	56	46	56	45	50		27	16	5	17	22	14	12	5	12	16	9		13	5	2	19	9	3	12	1	10	10	3
M2D	37	24	45	23	34	26	35	33	23	29	35		40	53	45	41	52	47	47	51	54	59	59		23	21	8	20	6	17	16	12	15	10	6		0	2	2	16	8	10	2	5	8	2	0
M2A	29	31	52	20	28	34	29	36	39	46	33		56	55	42	62	58	44	46	46	48	44	53		10	11	3	14	6	8	16	12	6	8	12		5	3	3	4	8	15	9	6	7	2	2

## Sheet: Fig EV3E
Donor	Control	Control & NSC23766	M1D	M1D & NSC23766	M1A	M1A & NSC23766	M2D	M2D & NSC23766	M2A	M2A & NSC23766
D11	40	40	50	39	52	34	67	44	64	53
D14	38	41	75	62	78	59	77	54	61	48
D15	30	24	72	50	72	52	71	42	54	46

## Sheet: Fig EV3F
							Donor	Control	Control & NSC23766	M1D	M1D & NSC23766	M1A	M1A & NSC23766	M2D	M2D & NSC23766	M2A	M2A & NSC23766
							D11	6.28205	6.20202	23.9242	10.5433	20.0478	14.1182	31.3014	17.1664	33.6822	20.4919
							D14	6.94436	3.84646	21.8029	14.0434	35.2521	12.7217	18.8992	7.2903	19.7781	4.5514
							D15	9.95559	6.26695	19.61	11.6409	20.5315	10.5799	19.6868	12.0152	17.3863	6.29943

## Sheet: Fig EV3G
Time (h)	Control	Control	Control	Control			M1D	M1D	M1D	M1D	M1D		M1A	M1A	M1A	M1A	M1A		M2D	M2D	M2D	M2D	M2D		M2A	M2A	M2A	M2A	M2A
	D1, D2	D10	D11	D13			D1	D2	D10	D11	D13		D1	D2	D10	D11	D13		D1	D2	D10	D11	D13		D1	D2	D10	D11	D13
0	0	0	0	0			0	0	0	0	0		0	0	0	0	0		0	0	0	0	0		0	0	0	0	0
4	4.93747	5.08554	1.68097	5.43043			5.76006	5.22492	5.22754	3.02554	5.10526		3.72788	5.18103	4.92471	4.72386	3.83499		6.62881	6.92535	4.53147	4.34082	6.19514		7.45974	5.69408	5.63985	4.53161	6.71138
8	10.6584	10.6692	6.48508	12.9195			11.3433	10.3903	14.3996	11.8851	12.1348		6.22476	9.79155	9.59952	10.1765	10.0265		12.0354	14.2025	9.75137	11.4407	15.4336		15.2502	9.64565	14.2591	11.7903	15.951
12	16.591	17.0769	14.3217	20.4936			18.8692	17.2539	27.5511	26.473	23.0406		9.18542	14.9714	13.079	12.4671	16.9074		18.848	22.5211	18.0224	19.9387	27.514		21.9622	14.3133	24.8983	22.0444	28.3993
16	24.2088	23.6917	21.725	29.4834			26.7545	26.2151	44.258	45.4188	35.6343		11.6241	20.9647	15.8475	15.0869	23.7134		26.1557	31.5472	25.205	28.041	41.0423		29.1026	19.4464	36.4697	34.2327	41.9157
20	33.2115	30.1582	28.7498	35.2835			35.4663	37.7976	62.6736	63.7547	47.7787		13.0042	26.3732	19.4475	17.6556	29.4171		34.1487	42.5211	32.3456	34.7683	52.4177		35.9087	27.4465	46.1962	47.6789	52.5217
24	42.2146	35.9804	35.9963	37.6961			44.5902	50.7494	79.0339	80.694	56.3248		16.2355	30.1629	23.8306	21.0056	35.1508		42.3281	52.2042	39.3839	42.8716	59.9813		43.379	37.3209	54.1554	60.118	60.4184
28	51.3437	42.4674	42.3817	39.7133			52.8665	64.7121	91.686	92.2011	62.4873		19.0846	33.5731	28.2472	25.1785	40.7477		50.3627	61.2159	48.7238	51.2965	65.9908		51.2953	50.0405	63.4637	72.1374	66.421
32	60.4472	46.4162	48.6765	43.5326			60.0371	78.9587	95.4575	95.729	64.5777		21.6736	37.0454	32.9215	28.6886	45.7024		56.5992	71.9382	56.6966	57.8124	68.7052		56.2981	61.4889	70.2202	79.4607	71.6823
36	68.4057	49.0325	52.7267	46.6422			66.2232	87.392	96.8075	97.3066	65.9575		25.2305	40.8416	36.9771	32.5217	50.4203		63.4339	79.1186	63.4528	63.883	71.9356		61.9026	70.8807	74.1662	83.7272	72.5975
40	75.121	52.4464	56.8466	48.2463			71.374	93.1471	97.4008	98.3198	68.4534		30.5787	44.8145	40.4635	34.8693	54.5225		67.6724	83.3586	66.9858	68.8791	72.9248		67.6729	80.1205	79.2266	88.3287	72.8292
44	80.6275	54.52	60.3564	49.6273			75.3386	96.083	97.6706	98.9273	71.6766		34.6732	49.0876	44.5602	38.2532	58.7536		73.2394	87.336	69.6257	72.9119	73.4518		72.8001	88.5674	81.4282	91.7298	72.0399
48	83.9106	55.652	62.3718	50.3327			77.3229	97.3161	98.2796	99.2094	74.8714		39.1856	52.335	47.397	40.7575	62.0452		77.1611	89.9642	72.6174	74.8563	75.0317		76.5754	92.3752	84.8282	94.1729	73.4951
