# Supplementary material for: Macrophages induce malignant traits in mammary epithelium via IKKε/TBK1 kinases and the serine biosynthesis pathway
Source: EMBO Mol Med. 2020 Jan 13;12(2):e10491. doi: 10.15252/emmm.201910491 (PMC7005540; doi:10.15252/emmm.201910491)
Supplement: Supplementary file 5 — Source Data for Expanded View [file EMMM-12-e10491-s012.zip › EV_source_data/Fig_EV4/FigEV4_sd.xlsx]

## Sheet: Fig EV4B
ND	HFD
21.1	27.9
20.2	28.2
22.7	25.5

## Sheet: Fig EV4D
ND	HFD
50.6918	91.3471
35.4129	74.6465
41.3301	57.0782

## Sheet: Fig EV4F
ND	HFD
0.81	2.6
1.066	2.93
1.33	2.67
