# Supplementary material for: Macrophages induce malignant traits in mammary epithelium via IKKε/TBK1 kinases and the serine biosynthesis pathway
Source: EMBO Mol Med. 2020 Jan 13;12(2):e10491. doi: 10.15252/emmm.201910491 (PMC7005540; doi:10.15252/emmm.201910491)
Supplement: Supplementary file 5 — Source Data for Expanded View [file EMMM-12-e10491-s012.zip › EV_source_data/Fig_EV5/FigEV5_sd.xlsx]

## Sheet: Fig EV5C
Patient		Core	Invasive front	Tumour patches in the stroma
1		2	2	(not observed)
2		2	3	3
3		2	3	(not observed)
4		2	2	3
5		2	3	3
6		0	3	(not observed)
7		2	2	3
8		0	0	(not observed)
9		1	3	(not observed)
10		1	3	3
11		3	3	4
12		3	3	(not observed)
13		2	2	3
14		3	3	3
15		3	3	(not observed)
16		3	3	3
17		2	2	2
18		2	2	3
19		2	2	4
20		2	2	2
21		2	2	3
22		2	3	(not observed)

## Sheet: Fig EV5D
Patient no	Immune score	TBK1 mRNA (log2 ratio)
1	543.283	-0.190272
2	-6989.24	-0.0045714
3	-3885.65	-0.43147
4	1948.53	-0.196068
5	-1991.19	0.782333
6	-2174.4	-0.0902989
7	3009.42	-0.16457
8	-3009.69	-0.237818
9	9690.11	0.072378
10	7846.22	0.0765142
11	-6943.99	0.303512
12	-6108.5	0.0255316
13	-4607.56	0.146422
14	-6036.11	0.541026
15	9771.63	0.0629529
16	-5620.49	0.35747
17	6709.01	0.0230629
18	-1045.71	-0.326548
19	5344.84	0.284022
20	7655.99	0.324305
21	-3298.77	0.989737
22	-5093.82	-0.0688073
23	4093.18	0.481936
24	3553.12	-0.512664
25	-2790.82	0.0355768
26	5612.27	0.168289
27	-6603.15	-0.331331
28	-3376.47	0.177482
29	-5436.52	-0.306086
30	8450.19	0.0588418
31	1794.67	-0.139887
32	7749.5	0.548332
33	-4825.87	-0.125067
34	-6595.81	0.444503
35	8018.26	-0.385676
36	1524.62	-0.0667616
37	7610.39	0.00246417
38	3249.11	0.09021
39	-4483.09	-0.175977
40	-5191.57	-0.669726
41	8707.59	0.418071
42	2347.28	0.108313
43	-348.248	0.192451
44	-3904.75	-0.162011
45	2791.6	0.103217
46	-3973.72	-0.12831
47	-5797.14	-0.0671726
48	1568.42	0.0171565
49	-3752.13	-0.0826334
50	3559.95	0.0221143
51	813.04	0.161032
52	3901.53	0.444725
53	-916.65	0.0392495
54	-7484.31	0.0841144
55	-3497.84	0.269296
56	5620.79	0.057545
57	-5861.24	-0.0770051
58	1646.57	0.0374451
59	2703.63	0.0599542
60	7972.99	0.0203229
61	-838.011	-0.0408699
62	-2068.1	-0.140152
63	2929.7	0.07147
64	-3854.45	-0.0718932
65	-3989.54	-0.0078668
66	-648.921	0.181953
67	9159.62	0.0830495
68	-1449.65	-0.0274832
69	-871.599	-0.0920459
70	-2793.05	0.167261
71	-5917.84	-0.305897
72	-3090.64	-0.136686
73	4567.78	-0.159845
74	-4317.34	0.13136
75	-4423.35	0.173456
76	986.782	-1.06257
77	7333.57	0.0506315
78	-4636.72	0.0415653
79	8944.67	0.16426
80	-3540.53	0.671024
81	1715.23	0.216068
82	-2553.09	-0.261716
83	-3494.72	0.340074
84	8486.14	-0.0686733
85	2979.49	-0.0013867
86	8889.34	-0.0516394
87	6182.57	-0.0613162
88	5544.83	-0.175856
89	-3283.63	0.027717
90	2826.65	-0.0656734
91	-5332.62	-0.0754059
92	6180.06	-0.42105
93	6700.89	-0.191249
94	-5091.26	0.0300603
95	-479.222	-0.150757
96	1185.09	-0.10838
97	-2604.34	-0.0419527
98	8060.16	0.21765
99	4888.37	-0.0589339
100	3953.16	-0.303254
101	1948.27	0.109641
102	8286.22	-0.0064713
103	-5219.27	0.803528
104	-5261.29	-0.0780145
105	759.697	-0.191934
106	-1644.9	-0.144338
107	10009.9	-0.0777244
108	-6672.08	-0.39725
109	1632.6	-0.245403
110	-4437.35	-0.0264845
111	3329.16	0.189167
112	7072.83	-0.106902
113	5369.55	0.803542
114	3004.37	-0.157925
115	9845.49	0.203422
116	-5194.39	-0.0212757
117	-3332.33	0.0245769
118	-6626.61	0.659426
119	908.922	-0.383927
120	9150.86	0.763845
121	-4210.19	-0.0249558
122	3521.79	-0.112436
123	-4175.48	-0.0521432
124	-1954.44	-0.665933
125	-2597.22	0.0660274
126	2332.12	0.0413219
127	-1356.46	-0.170798
128	916.267	-0.0314312
129	9573.26	0.391324
130	-3622.2	-0.260815
131	8215.41	0.224243
132	9452.85	0.264699
133	4558.5	-0.0428277
134	862.561	-0.466149
135	2875.18	-0.0012472
136	-4045.9	-0.102678
137	10121.2	-0.0872066
138	42.7864	0.00326278
139	9502.98	-0.178911
140	4430.52	-0.123331
141	-1830.17	-0.0684384
142	-6630.21	0.0580156
143	-3431.87	0.184386
144	3140.23	0.00432084
145	-3572.03	0.15226
146	-3955.57	0.0517062
147	-4077.74	0.331706
148	2174.36	0.0687703
149	-5129.95	0.108169
150	9028	-0.0916376
151	4102.85	0.292121
152	2559.19	0.552248
153	2365.62	-0.393415
154	7842.83	0.454336
155	6082.78	0.175227
156	3746.83	-0.3926
157	2734.54	-0.0652845
158	-2419.08	-0.049499
159	4731.25	-0.270147
160	5737.03	0.132706
161	354.888	-0.24744
162	-5340.45	-0.226696
163	2272.63	-0.266613
164	-5324.66	-0.314802
165	-662.837	-0.0665279
166	-5423.34	0.422413
167	4700.39	-0.0706644
168	6643.29	0.00280099
169	-2492.34	-0.117696
170	7865.8	0.0114317
171	-274.56	0.393061
172	245.715	0.199618
173	8103.51	-0.314679
174	2314.94	0.35967
175	-5017.55	-0.163098
176	8576.06	0.192881
177	-430.611	-0.133411
178	5956.71	-0.0564858
179	-4880.03	0.0501371
180	2715.11	0.00129038
181	-6845.5	-0.176101
182	8327.23	0.0959816
183	-2574.84	0.115897
184	5041.58	-0.0090383
185	1469.3	-0.0841769
186	4992.67	-0.258188
187	8385.07	-0.005739
188	-6463.2	-0.28444
189	2800.83	-0.217224
190	9088.16	0.0308284
191	1416.65	0.23263
192	216.575	0.529263
193	-1687.35	-0.166087
194	9085.23	-0.19639
195	7692.36	-0.0263715
196	6476.78	0.00398854
197	-1275.97	-0.0810733
198	819.584	0.0208094
199	4948.14	0.120363
200	8505.99	0.642116
201	-5865.26	0.139531
202	8358.77	-0.165471
203	6408.77	0.334302
204	9143.96	0.141442
205	392.749	-0.189216
206	-1118.71	-0.0319295
207	9131.5	0.038899
208	-4659.97	0.0113376
209	-2072.22	0.285453
210	-4368.95	0.685766
211	-3719.89	-0.100929
212	-3544.39	-0.023662
213	8380.25	-0.101461
214	4431.78	0.251715
215	-6794.07	-0.29995
216	-1945.03	-0.0555812
217	-3898.5	-0.12567
218	-5019.43	0.504818
219	-605.42	0.174964
220	-3235.62	0.177739
221	1182.56	0.306415
222	4396.49	-0.0120446
223	4277.99	0.498008
224	3181.9	-0.192561
225	-2944.36	0.206362
226	8989.11	0.036186
227	3656.25	-0.0057225
228	-5294.36	-0.152882
229	-3929.02	0.0334495
230	-3406.67	-0.346697
231	4463.32	-0.165945
232	877.941	-0.285983
233	4456.67	-0.312348
234	-4179.74	-0.0728906
235	4743.31	0.158532
236	-1226.41	-0.1671
237	-4753.99	-0.0129033
238	10114.3	-0.138203
239	-4996.46	-0.115784
240	-1035.36	0.0953998
241	-5625.67	-0.0934866
242	-4818.24	-0.110964
243	9801.15	0.471491
244	-6025.51	0.00592486
245	10303.1	0.168869
246	-3178.8	-0.303067
247	5105.01	-0.194323
248	7175.28	0.0910533
249	6514.91	0.2579
250	-2123.49	0.181354
251	535.246	-0.439076
252	-828.954	0.110721
253	8278.53	0.0347097
254	-596.32	0.24531
255	10219.5	0.0295975
256	-4800.38	-0.0051216
257	9597.12	-0.0565927
258	-3109.43	0.485956
259	-4072.86	0.300203
260	1153.67	-0.0705583
261	2829.26	-0.139356
262	4169.03	0.0394577
263	5388.33	-0.183414
264	644.602	2.3928
265	8225.78	0.143085
266	6794.18	0.0439591
267	1116.95	-0.116698
268	5753.61	0.0424119
269	5387.98	0.0579253
270	-1951.2	-0.0531008
271	6860.05	-0.174634
272	-1524.89	1.21986
273	865.761	-0.205033
274	143.735	0.42004
275	193.175	-0.253557
276	7864.45	-0.137964
277	5200.57	0.114513
278	7888.36	-0.296371
279	8904.41	0.263312
280	5198.31	0.125083
281	9251.97	-0.0605981
282	5631.14	-0.269432
283	3378.56	-0.118193
284	3020.18	0.278844
285	-1550.44	0.496827
286	8080.98	0.445957
287	3116.31	-0.114988
288	4339.77	-0.159709
289	3418.26	-0.146489
290	5320.54	-0.441711
291	-5092.82	0.0854613
292	-1845.86	0.0800816
293	-2664.03	0.016226
294	-5506.92	-0.332027
295	-1798.9	-0.110613
296	8605.19	0.150621
297	-1336.13	-0.0033386
298	-1855.39	0.544301
299	7524.32	0.134903
300	7887.99	0.452138
301	-2499.58	-0.0315522
302	-4922.14	0.0647862
303	-5138.14	0.0911473
304	2616.9	-0.393253
305	-2022.78	0.272198
306	-3122.3	0.0315479
307	5821.21	-0.247294
308	6222.17	0.0857344
309	-558.76	-0.0720735
310	-2868.67	-0.180127
311	8347.65	0.141869
312	9080.27	-0.108548
313	-611.388	0.704021
314	-915.822	-0.252842
315	9353.19	0.0507775
316	1235.59	-0.252446
317	-4321.81	-0.272877
318	9643.13	-0.0596584
319	3128.66	-0.393981
320	1388.28	-0.269249
321	8804.04	0.149578
322	-5971.38	-0.264105
323	-4084.94	0.116176
324	7276.95	-0.0533272
325	9649.83	-0.0219114
326	-1374.33	-0.408423
327	-615.324	-0.101827
328	7190.64	0.208416
329	-5181.92	-0.278765
330	-5471.25	-0.142022
331	-2166.3	-0.345179
332	2729.25	0.00936521
333	-1777.47	-0.132173
334	-5739.86	-0.0826171
335	9252.45	0.674945
336	2408.85	-0.400814
337	-406.683	-0.240794
338	9520.45	-0.122489
339	9921.71	0.157164
340	-3723.97	-0.380928
341	3684.21	0.137513
342	-703.624	-0.120429
343	-3795.27	0.0422746
344	-3032.7	-0.496684
345	-2343.28	0.128404
346	4372.64	-0.343235
347	-5724	0.115976
348	-5956.22	0.207972
349	-6569.66	-0.0190286
350	5944.91	0.181418
351	8395.28	0.147066
352	10275.2	0.374816
353	4128.76	0.150913
354	-2278.07	-0.186968
355	-6094.63	0.0596314
356	145.181	-0.583551
357	439.969	-0.528393
358	3076.19	0.336828
359	-5299.99	-0.160233
360	4139.92	0.291596
361	1118.06	-0.0420116
362	-3209.57	-0.0370828
363	-4008.33	-0.225326
364	9784.39	-0.142078
365	-4510.96	0.169775
366	7114.74	-0.131933
367	-5701.88	-0.159552
368	8110.65	0.176664
369	2257.16	0.0358376
370	-716.564	0.283264
371	3041.61	0.0135305
372	9063.74	0.347627
373	-278.143	-0.481703
374	2258.44	-0.198345
375	9884.13	-0.0569987
376	2004.9	-0.345278
377	1106.93	-0.0961954
378	3614.95	-0.0387964
379	2059.57	0.0177164
380	8070.84	0.0741353
381	6563.35	-0.0430667
382	6782.47	-0.0392317
383	413.136	0.322934
384	-268.134	-0.329394
385	-5551.36	-0.0226515
386	-3624.78	-0.131331
387	-2718.89	-0.170925
388	225.017	0.458528
389	-6287.7	-0.569578
390	9611.96	0.0135261
391	3793.94	0.0214064
392	2953.75	-0.218639
393	5334.63	-0.183536
394	-2062.14	-0.223944
395	-2945.67	0.243224
396	7605.37	0.168625
397	7863.53	-0.265557
398	-4235.67	0.239836
399	-3236.62	-0.281391
400	5969.61	0.19273
401	2467.28	-0.0745228
402	-4436.29	-0.0607135
403	7599.2	0.264129
404	3307.78	-0.077741
405	-43.5376	0.236193
406	5819.31	-0.49867
407	9661.66	0.195993
408	4911.26	-0.216606
409	7923.96	0.0684987
410	-701.849	0.254525
411	-3382.13	-0.128618
412	5777.75	-0.175826
413	4138.24	0.0482387
414	6351.26	0.639007
415	-3649.47	0.0783647
416	1850.98	0.261336
417	-461.638	-0.348291
418	8035.71	0.0545453
419	-3787.62	-0.521278
420	-2663.77	-0.103987
421	3790.38	-0.431853
422	-5716.52	-0.224173
423	-143.983	0.209505
424	5748.18	-0.156721
425	8764.41	0.79241
426	-597.699	-0.0501169
427	614.854	0.0292773
428	9477.17	0.173771
429	-1702.62	-0.0625736
430	3361.31	0.0127712
431	1354.99	-0.0821816
432	-1566.69	-0.255583
433	-574.025	-0.0039206
434	-162.376	-0.21416
435	6888.06	0.145237
436	-2160.4	-0.5183
437	-4609.15	-0.771558
438	-3458.09	0.0764826
439	6447.37	-0.222442
440	3017.93	0.161406
441	-4038.96	-0.178061
442	-4012.44	1.17257
443	3365.13	-0.0273062
444	-1993.68	-0.196995
445	-2767.44	0.457726
446	-2303.78	-0.200808
447	-6639.82	-0.207275
448	3523.03	-0.390477
449	6699.45	0.163304
450	8226.18	0.171611
451	4673.24	0.00948841
452	5542.11	0.0413147
453	-5364.09	-0.226907
454	-4357.05	-0.0918252
455	-734.835	0.368929
456	-4989.12	-0.243063
457	2268.21	0.212353
458	942.726	0.228796
459	7884.31	-0.460676
460	6149.92	-0.156173
461	4241.01	0.233772
462	8854.86	0.237748
463	9225.15	0.194736
464	7644.79	-0.230782
465	9400.13	-0.209367
466	5080.27	-0.26661
467	-5273.27	-0.165718
468	7145.35	-0.160051
469	-991.886	-0.037998
470	7841.79	-0.0972736
471	1469.37	-0.304053
472	2009.57	-0.178455
473	2062.66	0.0977566
474	5132.36	0.297039
475	3208.5	0.325067
476	9490.31	-0.0138111
477	-3465.73	0.372529
478	-7347.53	-0.0309313
479	3383.07	0.10932
480	-4413.38	-0.0601311
481	7815.41	-0.0243532
482	8874.49	-0.125583
483	-928.909	-0.128415
484	6726.17	-0.545882
485	4168.34	-0.0904146
486	-1552.28	0.246528
487	7227.88	0.0863946
488	7719.58	-0.205047
489	-4602.2	-0.0939779
490	7628.81	-0.0146372
491	9189.27	-0.0158296
492	7442.76	0.0381409
493	4878.23	-0.0795943
494	7381.09	-0.0789004
495	6459.37	-0.209353
496	1719.65	0.0150006
497	-1057.16	0.0460822
498	7223.58	-0.0427552
499	6745.36	-0.0543308
500	6465.9	-0.0538243
501	7693.43	-0.274656
502	-6662.72	-0.117251
503	2258.91	-0.25608
504	-5492.76	0.0475803
505	8571.35	0.060353
506	324.171	0.00319407
507	1341.36	0.131429
508	976.975	0
509	3976.36	-0.395001
510	1283.45	-0.23025
511	1266.98	-0.294146
512	704.181	0.113254
513	9949.78	-0.0190921
514	-6146.93	0.373379
515	755.931	0.175352
516	-1209.37	0.323711
517	-2167.56	0.259147
518	-2812.96	-0.0792888
519	2859.42	0.109766
520	9855.19	0.261741
521	3190.01	0.0825747
522	-6689.03	0.345728
523	5641.36	-0.21716
524	5025.76	0.0623177
525	2417.49	-0.195181
526	9469.49	0.405757
527	8550.34	-0.0848662
528	5706.28	-0.262598
529	7427.44	0.150672
530	3488.47	0.394281
531	4427.44	-0.223543
532	-3415.08	0.13149
533	-2756.01	0.428538
534	5409.15	0.959416
535	1426.83	0.187021
536	5574.43	-0.0491216
537	6919.08	0.414451
538	-4842.18	-0.920743
539	-140.076	-0.0806502
540	1033.2	0.246094
541	-5058.26	0.0479128
542	2235.56	-0.103986
543	-2904.24	0.265043
544	-1474.71	0.146037
545	9296.91	0.0113054
546	-3735.39	-0.288332
547	-17.2915	0.119164
548	8750.61	0.0287358
549	-5041.88	0.182116
550	7843.82	0.296462
551	480.887	-0.176473
552	-1202.47	0.0944399
553	6426.33	0.449995
554	1387.94	0.263849
555	-5760.03	0.00458365
556	9809.99	0.382417
557	321.659	-0.325673
558	6986.03	0.37536
559	3894.64	0.143613
560	-3835.15	0.125659
561	7140.75	-0.0673037
562	-1948.4	-0.36442
563	-6637.41	-0.318839
564	455.74	0.00861141
565	271.156	-0.145545
566	802.26	-0.272139
567	2829.41	0.0876477
568	-358.242	-0.205121
569	-1739.55	-0.236045
570	8831.49	-0.066509
571	4693.73	0.0514943
572	-3457.47	-0.145855
573	6806.14	-0.165898
574	7506.36	0.538922
575	74.5931	-0.0304244
576	7334.83	0.0300215
577	-3469.99	0.129289
578	-5053.71	-0.650323
579	6694.36	0.107615
580	1939.59	-0.128527
581	-245.114	-0.0120144
582	3982.03	0.759313
583	-3596.98	0.190134
584	-1572.78	0.147242
585	-2330.79	0.105924
586	621.463	-0.395002
587	4776.56	-0.199177
588	-1470.55	0.346841
589	9200.17	0.548607
590	6773.08	0.0896841
591	-4776.39	0.260823
592	-3509.89	-0.0920362
593	-920.627	0.261723
594	-3508.42	0.264237
595	-3147.02	-0.469911
596	1345.02	0.132036
597	-5152.26	0.0140112
598	8829.79	0.195916
599	7741.9	0.220487
600	7915.64	-0.145454
601	9389.6	0.402951
602	6895.19	0.493374
603	-3430.51	0.262673
604	3271.01	-0.158338
605	-2734.7	-0.0506246
606	3242.73	-0.120105
607	8338	0.167411
608	4006.02	0.454835
609	8039.26	-0.154009
610	4964.32	-0.546179
611	-3713.28	0.223279
612	1476.26	0.0652613
613	6975.43	-0.0861015
614	9804.42	0.307259
615	-1471.9	-0.117657
616	-6468.87	-0.0151703
617	-6163.66	-0.331822
618	10010.6	0.166363
619	-1767.67	0.077985
620	1291.49	-0.144066
621	2374.73	-0.114602
622	8261.03	-0.210451
623	6469.32	-0.184048
624	2099.84	-0.327513
625	-5308.65	0.724813
626	7195.84	0.10356
627	7563.24	0.205313
628	650.825	-0.232361
629	4374.94	0.0461004
630	3088.45	-0.438096
631	2154.42	-0.0019311
632	-4120.25	-0.0251161
633	-2576.23	0.0617704
634	5402.2	0.00750875
635	1302.91	0.036861
636	-4121.37	0.515841
637	-1612.37	-0.0773742
638	551.309	-0.198835
639	-1386.7	-0.399678
640	5838.2	0.134972
641	5002.74	0.609063
642	-6622.42	0.0697529
643	5128.45	0.248415
644	-4320.83	0.116341
645	7355.93	-0.294761
646	-4319.39	-0.0228431
647	9207.61	-0.0120477
648	2035.66	-0.275118
649	3908.1	0.114176
650	-449.206	0.159866
651	7826.5	0.157498
652	5004.43	0.190735
653	-3266.01	-0.0313777
654	-3113.67	0.280938
655	5502.17	-0.10546
656	-5914.37	-0.26035
657	6145.4	-0.0154927
658	5099.73	-0.126721
659	3342.16	0.0512131
660	-3075.12	0.275994
661	4689.1	0.616142
662	-2263.39	0.144516
663	5295.38	0.153874
664	7962.64	0.0576197
665	-1031.91	0.15267
666	1410.47	0.128466
667	5943.03	0.291702
668	6454.49	-0.152666
669	-2045.88	0.385028
670	-2175.67	0.130559
671	-4484.48	-0.22584
672	-2642.41	0.0404271
673	8444.08	0.317058
674	9342.7	-0.258452
675	-2404.09	0.038969
676	5277.44	-0.0490589
677	1830.51	0.0288289
678	-2449.63	-0.112566
679	1369.14	-0.439505
680	-1254.91	-0.269984
681	-6241.26	0.00037679
682	3931.41	-0.207729
683	3797.28	0.276641
684	-3254.87	-0.0225461
685	9376.66	0.0477711
686	1127.75	-0.265185
687	165.44	0.269244
688	9201.57	0.330421
689	-4589.52	-0.0347327
690	2345.76	0.758382
691	4167.85	-0.317205
692	-5863.27	0.0131735
693	-6505.1	-0.0358138
694	3324.21	0.211347
695	244.056	0.14793
696	-5757.41	-0.401805
697	-78.0484	0.0827876
698	7848.13	0.373995
699	-4443.1	-0.0721718
700	4028.91	0.760787
701	420.23	-0.152566
702	2883.57	0.550671
703	-4640.9	0.316174
704	-894.056	0.309617
705	2667.52	0.200116
706	-1820.7	0.325741
707	6038.72	0.0280606
708	8284.42	-0.323269
709	-3242.66	-0.0598705
710	-3513.24	0.272001
711	4326.8	0.226909
712	-2073.43	-0.457294
713	5690.87	-0.132719
714	-3799.21	-0.215348
715	3456.25	0.222854
716	7975.44	-0.112182
717	3137.11	0.425917
718	2033.92	0.181434
719	7411.05	0.086347
720	9173.87	-0.275899
721	-569.05	-0.131926
722	5489.1	-0.150208
723	-1639.76	0.108184
724	-925.452	-0.26269
725	2960.38	-0.115266
726	9110.58	0.434637
727	2972.62	0.112474
728	2333.67	0.0247349
729	-4622.21	-0.166176
730	-5684.16	-0.141226
731	-4254.35	-0.0344944
732	1829.32	0.0130964
733	6714.52	0.0745468
734	-5347.26	-0.526042
735	-4039.66	-0.270772
736	-4274.86	-0.342087
737	-2778	0.540882
738	-3011.49	-0.231356
739	9725.72	0.157066
740	-101.741	-0.239367
741	4817.23	-0.0969448
742	-2197.22	-0.0668591
743	7163.1	-0.405701
744	5709.1	1.5193
745	689.845	-0.418969
746	7802.04	-0.201815
747	4430.41	-0.132234
748	161.582	-0.188458
749	8939.78	-0.0074606
750	5306.32	-0.239215
751	4658.39	-0.271541
752	-1542.36	-0.201026
753	-2057.3	0.184317
754	-5662.74	-0.0588907
755	1798.31	-0.139643
756	-4971.8	-0.298836
757	3621.27	0.213984
758	-5820.75	-0.13567
759	1034.75	0.0621758
760	-4863.34	0.329164
761	5231.33	-0.014071
762	6027.15	-0.655367
763	8878.85	0.0588115
764	3421.09	-0.250596
765	5440.15	-0.156332
766	-3383.77	-0.330983
767	-3420.67	0.223326
768	8962.43	0.83964
769	8139.2	-0.225757
770	1831.57	0.163251
771	-675.093	-0.0585353
772	1394.31	0.155023
773	1056.11	0.522037
774	3236.24	0.0219785
775	5353.39	-0.233508
776	6879.96	0.0997634
777	-4374.58	-0.197024
778	-5417.89	0.0523185
779	3710.46	-0.4167
780	7448.67	-0.44467
781	8026.53	-0.128808
782	4804.87	0.0391947
783	5766.83	0.281584
784	4544.68	-0.481039
785	-3085.11	-0.260692
786	39.1504	-0.148317
787	8690.85	-0.314536
788	-6037.85	-0.0230642
789	7552.32	-0.229452
790	5638.67	-0.352083
791	-2881.72	0.144136
792	7652.2	-0.0181535
793	4741.27	0.0341393
794	9620.87	-0.354071
795	7090.93	-0.207407
796	3887.02	0.271395
797	9609.08	0.231933
798	2270.95	-0.261811
799	-3261.92	-0.153606
800	6124.75	0.0196973
801	-401.683	0.156603
802	-6203.97	-0.102483
803	-6254.77	-0.138117
804	8211.63	-0.0031045
805	2175.81	-0.210969
806	9274.24	-0.132796
807	909.76	-0.309655
808	5785.2	-0.175929
809	4268.67	-0.30172
810	88.3338	0.0458393
811	5069.51	-0.128488
812	-1330.54	0.153872
813	-3138.68	0.0176298
814	475.041	0.457581
815	4891.88	0.199788
816	905.971	0.401898
817	8959.18	-0.460949
818	-4799.47	-0.111667
819	-5287.65	0.0278746
820	-4700.3	0.491014
821	-3927.34	-0.377931
822	2795.88	-0.137544
823	-4890.83	0.876113
824	4373.35	-0.0472143
825	-2221.3	-0.246487
826	9365.75	-0.180796
827	-1639.19	0.191999
828	8771.19	-0.209383
829	5643.22	0.636063
830	-921.675	0.153308
831	-6043.7	0.0785151
832	-5426.78	-0.240883
833	-4453.2	0.136889
834	4124.57	-0.0662495
835	-4936.3	-0.234029
836	-6703.34	0.67888
837	2363.17	0.23268
838	-11.1178	0.292752
839	5576.09	0.210355
840	7151.55	-0.492572
841	1653.32	-0.35991
842	9838.1	-0.143793
843	6312.7	0.231049
844	-3182.78	-0.169267
845	6035.59	-0.359183
846	-4108.68	-0.200579
847	5195.28	0.269882
848	-2071.43	0.243166
849	-340.881	-0.125094
850	6673.66	0.812228
851	587.5	0.117921
852	-3914.47	-0.329486
853	2934	-0.443224
854	7042.37	-0.0795196
855	-2715.33	-0.116348
856	8283.53	-0.285785
857	2990.22	0.315498
858	-1466.67	0.413229
859	6493.49	0.462321
860	4597.08	0.718832
861	979.044	0.153357
862	8722.19	0.0948587
863	657.894	0.207507
864	-4447.56	-0.115685
865	2355.28	0.309383
866	-3998.87	0.0723546
867	-1950.76	-0.0602139
868	-5071.2	-0.0910364
869	-4283.28	0.00424048
870	4868.25	0.115687
871	5557.32	-0.387432
872	-5308.66	0.205336
873	-5688.62	-0.0814135
874	896.562	-0.465917
875	5839.09	0.0245706
876	-2857.07	0.0273975
877	-3243.29	-0.0181398
878	-3792.56	-0.037479
879	-4796.1	0.0976929
880	2521.15	0.696946
881	1317.69	-0.0929639
882	-2739.86	0.162322
883	3531.04	-0.697891
884	-4487.03	-0.0781363
885	-611.942	0.312524
886	-1079.53	-0.157057
887	7348.4	-0.0466315
888	7158.69	-0.207925
889	-3099.2	0.475947
890	7006.96	-0.121566
891	6368.21	0.368458
892	-5384.18	0.211215
893	7736.94	0.0901197
894	6538.64	-0.115665
895	8003.92	-0.342794
896	-4526.18	-0.150919
897	-1353.99	0.113717
898	-5162.92	0.476525
899	-3739.58	-0.0803351
900	-715.713	0.155415
901	-191.914	0.160449
902	-5628.2	0.0859892
903	-243.91	0.233704
904	4723.17	-0.0811091
905	7949.85	-0.144651
906	7002.73	0.363895
907	-4436.96	0.257946
908	-6235.01	0.390903
909	4764.1	-0.578487
910	-1172.6	0.0895535
911	-4586.76	0.0236218
912	-120.572	0.0786662
913	1459.96	0.270434
914	7543.18	0.31955
915	1863.08	0.00717104
916	-2222.86	0.118268
917	2091.5	0.35476
918	-4379.17	0.0372535
919	-4982.39	0.0442062
920	-1686.06	0.569245
921	-4676.21	0.185273
922	7911.43	0.265263
923	-6484.93	0.212514
924	-4076.79	-0.0873502
925	-1882.01	0.314332
926	-5882.66	-0.0179001
927	4886.8	0.549784
928	-2987.35	-0.264977
929	8205.89	-0.232688
930	7487.61	0.198055
931	1149.84	0.511013
932	-5230.86	0.0283315
933	-2699.56	0.562842
934	1716.29	0.215978
935	-2888.75	0.44404
936	-5272.41	0.46701
937	1834	-0.0133958
938	-2312.65	-0.0199051
939	-4696.73	-0.0271137
940	-1579.88	0.202978
941	-5072.85	0.233388
942	-2238.85	0.182893
943	2386.8	0.104809
944	2844.5	0.0790459
945	-3364.97	-0.328792
946	2779.67	0.0932169
947	6023.33	0.463179
948	366.116	0.200813
949	-2088.69	0.553861
950	641.762	0.231347
951	252.589	0.24607
952	-4374.79	-0.110777
953	9162.2	0.42332
954	4497.96	0.368129
955	949.901	0.131652
956	-1895.22	0.612269
957	-5998.49	-0.103069
958	6256.18	0.0689127
959	-3928.34	0.220985
960	-1678.87	-0.230578
961	8498.49	0.0552199
962	1981.13	0.0967732
963	4497.79	0.311164
964	-5986.21	0.455636
965	7977.47	-0.111078
966	9469.27	0.625219
967	7760.13	0.468737
968	4779.97	0.337241
969	-885.8	0.569556
970	5226.4	0.271914
971	-394.915	-0.0717475
972	7420.83	-0.403486
973	6397.68	-0.290187
974	5347.77	-0.18307
975	711.24	-0.111072
976	-2997.62	0.0496662
977	-354.37	-0.13252
978	5595.98	-0.216952
979	9270.58	0.39844
980	1360.92	0.00853135
981	7252.08	-0.0580721
982	-3327.89	-0.32198
983	-272.216	0.0253327
984	9528.94	0.0857203
985	3048.3	0.0145873
986	5969.93	-0.327135
987	5361.88	-0.124098
988	576.344	0.322179
989	1686.57	-0.104914
990	-1461.44	-0.115384
991	-2727.5	-0.09273
992	-4233.47	-0.0700911
993	-4551.33	0.352026
994	7557.24	-0.0515595
995	8288.75	-0.155909
996	-3323.46	0.433657
997	-5523.16	0.326874
998	2163.21	-0.334991
999	5744.09	0.102586
1000	9109.31	-0.108592
1001	-994.074	0.417494
1002	3549.92	-0.0261251
1003	-4485.21	-0.367273
1004	1027.84	-0.234344
1005	-572.241	-0.0721998
1006	-4731.48	-0.219839
1007	4033.53	-0.18772
1008	-4143.72	0.239371
1009	5600.58	-0.669239
1010	4214.28	-0.36959
1011	-5386.62	-0.020892
1012	633.008	-0.177157
1013	-4275.43	-0.119871
1014	4914.26	-0.385059
1015	-5019.59	0.0517225
1016	4463.93	-0.119457
1017	-5442.66	-0.115778
1018	5790.74	0.253918
1019	6864.36	-0.102775
1020	7729.87	-0.196964
1021	-884.581	-0.455095
1022	8407.1	-0.20008
1023	5188.99	-0.154141
1024	8006.91	0.136141
1025	1846.96	0.0730405
1026	-2582.74	-0.58005
1027	-2748.01	1.35022
1028	-999.418	0.231752
1029	5002.63	-0.0738396
1030	-7080.71	-0.078666
1031	9556.59	0.250664
1032	28.251	-0.450249
1033	5628.75	0.226409
1034	-185.274	0.0330252
1035	-3812.58	0.596167
1036	-3010.71	0.241846
1037	-647.951	0.0808715
1038	-4727.64	-0.042407
1039	-4146.99	0.00090384
1040	-2609.09	-0.104233
1041	-1623.24	0.317918
1042	-6324.66	-0.153994
1043	2300.54	0.0657717
1044	-3903.91	-0.286967
1045	-245.882	-0.180563
1046	-2381.15	-0.0731194
1047	2445.94	0.00500743
1048	1526.29	-0.616234
1049	-5737.71	0.268589
1050	-5455.45	0.337178
1051	-2096.95	0.174067
1052	1514	0.246048
1053	-3450.87	-0.201175
1054	2696.14	0.414927
1055	-2612.12	0.77202
1056	-7361.97	0.0895816
1057	4977.77	0.0410753
1058	1625.58	-0.0830752
1059	-5299.28	0.0411727
1060	8479.63	-0.116435
1061	-4865.57	-0.347207
1062	190.839	0.157497
1063	774.201	-0.104035
1064	-4245.95	-0.282371
1065	-1850.37	0.00995125
1066	9681.95	-0.112662
1067	-149.088	-0.185228
1068	2915.92	-0.0543043
1069	6857.38	-0.55989
1070	1622.15	-0.0576243
1071	1195.82	-0.119531
1072	614.755	0.310695
1073	3557.66	-0.219594
1074	-1490	-0.248632
1075	8993.16	-0.141057
1076	-2321.26	0.101911
1077	10373.2	0.320617
1078	-2406.97	-0.393801
1079	4843.2	0.326279
1080	3898.8	0.0812331
1081	3036.84	-0.635523
1082	2229.25	-0.0684402
1083	-3875.74	-0.588736
1084	3749.96	-0.0808961
1085	3010.14	0.0390954
1086	8629.99	-0.313607
1087	9770.31	0.0662694
1088	-2889.55	-0.198345
1089	8494.96	-0.163337
1090	4617.87	-0.520513
1091	-5104.13	-0.175248
1092	4993.3	-0.248138
1093	1243.64	-0.633472
1094	9852.09	0.285317
1095	-6744.68	-0.156334
1096	-2586.01	-0.233477
1097	2841.05	-0.475595
1098	2493.22	0.116887
1099	8335.53	-0.187166
1100	7194.74	0.109055
1101	-6041.64	-0.0285745
1102	2346.03	-0.130451
1103	9343.36	0.234849
1104	9223.71	-0.0781765
1105	4708	0.0753814
1106	7551.13	0.259315
1107	5789.37	0.213443
1108	-1625.12	0.108311
1109	-970.725	-0.0576278
1110	9198.38	0.0622643
1111	-3029.45	0.157936
1112	4089.77	-0.243421
1113	8919.24	-0.208633
1114	3753.01	-0.181546
1115	9662.9	-0.0862062
1116	-3547.47	0.379797
1117	-4082.57	0.486386
1118	2177.28	-0.0609866
1119	-881.897	-0.146817
1120	1311	0.157437
1121	-2028.37	-0.0738536
1122	8550.07	0.0633817
1123	294.647	0.0628016
1124	5118.31	-0.0575464
1125	-7010.9	-0.284394
1126	-5124.06	-0.180665
1127	8253.57	-0.0957986
1128	-2145	0.185236
1129	7091.47	-0.523954
1130	-1616.34	-0.287108
1131	8436.48	-0.138227
1132	4595.31	0.40615
1133	-5170.73	0.102407
1134	-3186.95	-0.330943
1135	1777.58	0.242615
1136	-335.706	-0.188067
1137	1665.76	0.0348389
1138	504.948	0.221418
1139	-4562.91	0.0880734
1140	-3199.63	0.0437043
1141	-6481.44	0.213963
1142	1653.18	-0.356905
1143	7248.34	0.356106
1144	-4764.71	0.331121
1145	3344.64	0.369292
1146	-4464.98	0.313006
1147	826.741	0.226068
1148	-4603.54	-0.191831
1149	9834.18	0.111644
1150	4777.99	0.23273
1151	3489.63	-0.0958814
1152	5566.34	0.272922
1153	-4632.44	-0.29182
1154	4475.71	-0.209668
1155	-6522.43	0.125868
1156	7163.29	-0.0912425
1157	3667.81	0.171319
1158	4296.63	0.355341
1159	9868.71	0.140485
1160	2768.95	-0.147957
1161	-3657.35	0.212056
1162	7312.21	0.158619
1163	-2686.2	0.0863159
1164	-3926.84	0.300163
1165	-439.581	0.0848222
1166	9868.61	0.236995
1167	3780.69	-0.0891593
1168	8999.2	-0.103645
1169	3929.84	-0.386468
1170	6859.78	-0.032402
1171	-2753.46	-0.0093781
1172	-1328.49	0.278066
1173	8450.53	0.382786
1174	7753.91	0.557034
1175	-4296.06	-0.381395
1176	2916.75	-0.169675
1177	9858.63	0.450597
1178	3042.24	0.170889
1179	-4927.25	0.367629
1180	8101.84	0.175491
1181	-7.4495	-0.207264
1182	6813.18	0.0162008
1183	621.626	-0.0779674
1184	-361.54	-0.489341
1185	731.044	-0.170115
1186	-4305.94	-0.134905
1187	6314.3	-0.209057
1188	1573.01	-0.100626
1189	-6782.88	0.425133
1190	5459.39	0.292146
1191	-157.867	-0.244971
1192	-2967.93	0.530216
1193	7693.24	0.847628
1194	-6690.72	0.117399
1195	8504.7	-0.312535
1196	-6341.42	0.0665947
1197	-261.912	-0.0147177
1198	-5100.11	0.0187707
1199	-4684.72	-0.114213
1200	3900.15	0.588042
1201	2339.97	0.607382
1202	-3500.63	0.0723202
1203	-929.812	-0.106254
1204	-1725.45	0.12552
1205	9029.64	-0.304665
1206	1048.91	0.12829
1207	-6074.29	0.273659
1208	-2077.11	-0.0887103
1209	-4137.33	0.167297
1210	-1257.24	0.0378509
1211	2191.07	0.308104
1212	-6144.19	0.25679
1213	5875.01	0.332291
1214	7283.68	0.0819016
1215	1279.72	-0.0667787
1216	6045.24	-0.484039
1217	3250.36	0.617156
1218	7274.78	0.147424
1219	-4954.87	0.166825
1220	-5575.94	0.0519415
1221	-4245.6	-0.175401
1222	7426.71	-0.103809
1223	8806.1	0.380603
1224	7956.03	-0.115748
1225	7024.36	-0.240831
1226	-1607.65	0.415539
1227	-1418.81	0.41321
1228	-6530.56	0.114211
1229	5168.09	-0.803074
1230	3762.79	0.0830316
1231	5640.99	0.320992
1232	-5401.64	0.0387388
1233	2846.82	0.178047
1234	7349.7	0.0309088
1235	-814.032	0.248273
1236	7270.28	0.0429351
1237	-3200.2	-0.128969
1238	-659.695	0.394764
1239	2915.08	0.020589
1240	6916.2	-0.0911055
1241	8267.62	0.555927
1242	8013.76	0.0318767
1243	-2397.19	0.20736
1244	-288.102	0.38883
1245	-2704.23	0.420186
1246	7340.32	0.160684
1247	5256.55	-0.331922
1248	218.396	-0.0696226
1249	-95.8516	0.249542
1250	9046.42	0.207533
1251	9662.11	0.691015
1252	9472	0.0634328
1253	-4575.38	0.169317
1254	325.168	0.0242406
1255	-5512.98	0.223412
1256	-3272.57	-0.0893051
1257	2369.23	-0.238924
1258	-979.863	0.0519247
1259	5036.48	0.399907
1260	6410.91	-0.167185
1261	-2197.45	0.0964623
1262	6555.86	0.305618
1263	-2078.76	-0.336189
1264	1970.73	0.298519
1265	6020.82	-0.0234826
1266	-470.066	0.0412185
1267	-324.683	0.135797
1268	6798.62	0.0063837
1269	-2587.15	0.328604
1270	-5705.74	0.0404952
1271	4066.17	0.146141
1272	6261.16	0.0682589
1273	-180.696	0.186614
1274	967.506	-0.516882
1275	6149.23	-0.0892927
1276	-3993.89	0.367186
1277	3808.96	-0.0957535
1278	5206.19	-0.0175294
1279	5876.2	0.144915
1280	-6156.31	-0.0798042
1281	-4150.42	-0.370878
1282	-4704.01	-0.0033849
1283	-3625.5	0.189697
1284	9662.14	0.0395484
1285	8885.29	-0.170874
1286	4774.65	0.0385317
1287	7245.07	-0.0675715
1288	-4669.5	-0.195266
1289	-1579	-0.0080438
1290	-4919.31	-0.427166
1291	8207.82	-0.125959
1292	7734.39	-0.336221
1293	983.606	0.0800261
1294	6448.11	-0.44468
1295	-5175.91	0.563087
1296	-1331.58	-0.563794
1297	7047.59	-0.388222
1298	6595.69	-0.0474994
1299	-2785.4	-0.239006
1300	4599.78	-0.25136
1301	-4263.23	0.0214302
1302	-6526.02	0.037636
1303	5143.6	0.0128024
1304	7954.3	0.064568
1305	9849.44	-0.0638751
1306	2974.57	0.0256759
1307	236.18	-0.0192079
1308	8741.2	0.462288
1309	-7577.42	0.0417267
1310	3087.48	-0.114535
1311	-3351.94	-0.152534
1312	263.45	0.222702
1313	2303.59	0.0245088
1314	1026.62	-0.0533355
1315	-6432.94	0.175662
1316	7657.49	0.387294
1317	9766.5	0.375889
1318	-915.298	0.0698063
1319	4995.97	0.470135
1320	4104.12	0.175492
1321	-2289.77	-0.276904
1322	-6553.51	-0.293783
1323	-2070.53	-0.281902
1324	-3814.72	-0.0121174
1325	298.907	-0.0292651
1326	-4743.52	-0.0947165
1327	8954.25	0.0911723
1328	461.298	0.285191
1329	-5043.91	-0.439129
1330	-99.7846	0.146995
1331	-1563.69	0.00791129
1332	3086.34	0.193552
1333	1037.84	-0.54051
1334	-1342.65	-0.906937
1335	8472.26	-0.195354
1336	6450.26	-0.322497
1337	2951.43	-0.025426
1338	2340.18	-0.360653
1339	-740.214	-0.555004
1340	3891.07	-0.32547
1341	-5357.77	-0.0106942
1342	3062.42	-0.166094
1343	7430.23	0.0392164
1344	7651.69	-0.0846087
1345	8583.36	0.414613
1346	9026.13	0.0344892
1347	9651.21	-0.274187
1348	8955.56	-0.0423646
1349	-5275.12	0.0141551
1350	-170.857	-0.252221
1351	2194.94	-0.183564
1352	10284.2	0.119349
1353	-2039.26	0.137302
1354	8132.98	0.333309
1355	1623.66	-0.106912
1356	1585.14	-0.0433935
1357	3462.78	0.317647
1358	-2875.85	-0.214741
1359	977.046	-0.0209805
1360	-5219.9	-0.404748
1361	2729.63	0.606689
1362	-1755.56	0.594664
1363	-5513.91	-0.321851
1364	3168.69	0.311474
1365	764.137	0.0300542
1366	-5955.79	0.16468
1367	3474.07	-0.118513
1368	1012.65	-0.368241
1369	-4434.12	0.601598
1370	8683.8	-0.210119
1371	-2046.71	-0.0887485
1372	7777.8	0.0373221
1373	6433.95	0.035753
1374	2370.35	-0.506464
1375	-485.157	0.319265
1376	1689.49	0.0159707
1377	9519.7	-0.0901592
1378	4268.68	0.200072
1379	3360.51	0.0351987
1380	4306.79	-0.148515
1381	469.628	-0.003576
1382	-2383.11	0.14792
1383	9449.85	-0.102964
1384	29.5631	0.0146493
1385	-24.6086	0.115
1386	7937.98	0.242809
1387	-66.8721	-0.123389
1388	-2063.03	0.147086
1389	3333.48	0.388533
1390	788.67	-0.0648074
1391	-4743.21	-0.3818
1392	6934.27	0.294671
1393	5513.32	0.0194196
1394	-5061.5	0.531913
1395	2571.39	-0.0253378
1396	9639.61	-0.026638
1397	-4470.65	-0.165603
1398	8277.86	0.0587211
1399	2717.51	-0.0092537
1400	3217.54	0.457399
1401	537.139	0.404412
1402	2273.73	-0.0025232
1403	4708.44	-0.0150302
1404	-3227.26	0.0179725
1405	1231.83	-0.297326
1406	51.7518	0.822963
1407	4656.22	-0.107159
1408	10142.8	0.63041
1409	7160.98	0.150109
1410	-3464	-0.378573
1411	10397.7	0.199073
1412	9131.14	0.0185666
1413	-4748.33	0.0910603
1414	-4048.88	-0.359422
1415	4123.12	0.121448
1416	-4787.74	-0.119889
1417	1384.96	0.870319
1418	1692.01	0.134203
1419	-4165.46	-0.242657
1420	6347.3	-0.255766
1421	-1096.3	-0.150635
1422	-4502.95	-0.258441
1423	6290.9	-0.275126
1424	-1583.59	-0.249863
1425	6991.47	-0.216594
1426	-5949.13	-0.167627
1427	-4434.1	-0.0268247
1428	-4368.41	-0.028376
1429	6033.65	-0.247082
1430	6452.85	0.034557
1431	-6515.71	0.369944
1432	-3801.57	-0.16244
1433	8936.79	0.141632
1434	1915.6	0.480101
1435	-2696.31	-0.29565
1436	5811.1	-0.0108932
1437	-846.109	-0.21737
1438	331.434	-0.0866141
1439	6407.01	2.27132
1440	1842.55	0.22406
1441	-6028.59	0.306268
1442	6294.48	-0.258672
1443	8346.03	0.177246
1444	6948.77	-0.0839601
1445	5410.77	-0.0251907
1446	-3630.06	-0.093106
1447	-6137.52	0.0720791
1448	5844.58	-0.207284
1449	6233.83	0.0890228
1450	-6168.52	-0.16536
1451	1093.32	-0.476624
1452	-2246.04	-0.0823075
1453	-141.522	-0.2952
1454	4662.66	-0.337367
1455	400.875	0.102203
1456	-2830.82	0.360301
1457	1895.86	0.0216082
1458	9226.67	0.140332
1459	452.246	-0.0996104
1460	-3444.43	-0.148708
1461	9091.34	0.129397
1462	-2799.2	0.367454
1463	287.887	-0.333547
1464	6161.23	0.106784
1465	-3139.56	0.00801442
1466	-5329.02	-0.359328
1467	580.995	0.279029
1468	-2241.35	-0.301252
1469	-4490.37	0.285433
1470	-6684.91	0.00217403
1471	5883.24	-0.234948
1472	-5198.58	0.0256614
1473	4280.33	-0.417292
1474	-4975.45	-0.465953
1475	-221.517	-0.654357
1476	-3038.23	-0.0356956
1477	-1789.72	0.0747161
1478	-3590.9	0.141347
1479	-967.58	-0.0189548
1480	5958.67	0.522519
1481	-4328.92	-0.246508
1482	-5497.61	0.0646606
1483	1826.58	0.425594
1484	1417.4	-0.266356
1485	6262.58	0.440323
1486	10079.1	0.210929
1487	1448.01	0.191104
1488	4508.39	0.0591153
1489	9826.32	-0.0313692
1490	3683.27	-0.44025
1491	8637.12	-0.262794
1492	7868.36	-0.270503
1493	-1793.34	0.181648
1494	6957.99	-0.131307
1495	9826.85	0.949905
1496	6553.58	-0.170969
1497	2732.9	0.647873
1498	4154.05	-0.0849229
1499	1196.57	-0.0817207
1500	-3951.09	-0.103167
1501	-6309.52	-0.0258596
1502	5569.77	-0.247428
1503	6597.84	-0.341315
1504	-3368.39	-0.003652
1505	-2223.48	-0.607552
1506	6990.06	0.705206
1507	-1027.82	-0.0268455
1508	6503.12	0.214347
1509	-541.75	0.263831
1510	381.078	-0.158379
1511	-373.437	-0.181395
1512	3498.41	0.121094
1513	1608.26	0.080269
1514	5265.28	0.132699
1515	9285.28	-0.205297
1516	5500.4	-0.253482
1517	-5126.36	-0.208082
1518	-4428.57	-0.256009
1519	10152.2	0.209144
1520	-4867.48	0.189732
1521	1641.85	0.138562
1522	10337	0.161011
1523	6902.33	0.889477
1524	4538.18	-0.171262
1525	-2831.14	-0.231472
1526	4572.25	0.14344
1527	5669.04	0.440926
1528	-5972.24	-0.345189
1529	10014.6	0.468962
1530	-6675.9	0.185939
1531	8519.39	0.0549961
1532	-1250.03	-0.348965
1533	-5328.14	0.151379
1534	8330.68	-0.0125093
1535	3609.75	0.170993
1536	-2714.06	-0.207991
1537	-643.776	-0.299102
1538	7170.88	0.0136002
1539	8153.76	0.226252
1540	8824.11	-0.14528
1541	-5546.93	0.235942
1542	2303.57	-0.0060627
1543	-3199.65	0.157451
1544	5424.2	0.0710841
1545	8923.32	-0.105468
1546	-4029.52	0.143635
1547	-4133.59	-0.0165885
1548	-6058.52	-0.186235
1549	-4365.6	-0.138457
1550	7174.73	-0.319242
1551	-2653.18	-0.432993
1552	-186.005	-0.154866
1553	6810.03	0.133797
1554	2138.57	0.0266346
1555	-353.47	0.432855
1556	10050.6	0.344282
1557	8483.36	-0.0962436
1558	-4681	-0.0766653
1559	-2510.17	-0.209489
1560	1540.97	0.476944
1561	791.445	-0.11985
1562	-4865.98	-0.385922
1563	-4815.2	0.0209105
1564	7417.05	0.0494741
1565	-5713.79	0.192158
1566	-906.755	0.362078
1567	-3995.32	0.023803
1568	8039.65	-0.123082
1569	5547.32	-0.317974
1570	-2325.76	-0.0528869
1571	-4217.95	0.135273
1572	-4110.53	-0.219542
1573	-4944.41	-0.365237
1574	6567.75	-0.116127
1575	6259.01	-0.464255
1576	-704.792	-0.992354
1577	-5502.21	0.189551
1578	8853.71	-0.0267645
1579	-7357.09	0.266744
1580	-4039.46	0.108462
1581	6044.85	0.0388378
1582	-3230.47	0.234431
1583	-1454.56	0.209111
1584	611.415	-0.434191
1585	7147.36	0.199831
1586	5090.5	0.0975923
1587	-5153.1	0.145029
1588	-5181.85	-0.0005138
1589	-6082.17	-0.224128
1590	-1193.57	0.00702884
1591	-6403.1	1.07502
1592	-2061.74	-0.193417
1593	-3821.83	0.0555216
1594	7848.21	0.043825
1595	5304.5	-0.0179824
1596	9257.68	-0.0317746
1597	-2189.48	0.198484
1598	6569.6	0.0996323
1599	9038.06	-0.0269524
1600	1736.98	-0.0426676
1601	1700.45	-0.0179543
1602	-4199.08	0.0617222
1603	8976.45	-0.273489
1604	-3287.36	0.336519
1605	8961.92	-0.399931
1606	8479.57	0.291257
1607	8150.71	0.507006
1608	7149.2	0.489663
1609	9688.08	-0.228648
1610	-2849.48	-0.438854
1611	-2406.3	0.126262
1612	2846.67	-0.471966
1613	-950.151	-0.252836
1614	6299.15	-0.173602
1615	-6459.38	0.120119
1616	2604.81	0.122106
1617	-5913.79	-0.074239
1618	9416.93	0.42306
1619	5957.26	-0.150278
1620	-5829.94	0.174412
1621	7593.22	-0.0503201
1622	1118.12	-0.0919231
1623	-1972.07	0.619435
1624	-1939.81	0.503797
1625	-1474.22	-0.239803
1626	612.207	0.620694
1627	6033.28	-0.379555
1628	9043.12	-0.12861
1629	6860.96	-0.167219
1630	138.908	-0.0275253
1631	-1443.19	-0.314543
1632	6167.42	-0.115234
1633	9251.01	-0.166192
1634	8759.33	-0.244983
1635	3902.09	0.227619
1636	-4714.5	-0.0460462
1637	3172.7	-0.0779186
1638	3533.77	-0.0313451
1639	-4127.82	-0.1433
1640	-5299.31	-0.177007
1641	4941.65	-0.249648
1642	-6567.75	-0.3595
1643	-2025.55	-0.128299
1644	9704.88	0.343362
1645	-1196.81	-0.0804602
1646	7834.4	-0.450534
1647	2268.45	-0.106746
1648	-6250.83	-0.0058274
1649	6647.9	0.298662
1650	9349.16	0.0523388
1651	-4953.37	-0.0400205
1652	5028.23	0.0320207
1653	7494.06	0.483568
1654	8835.82	-0.0533771
1655	-1674.25	0.235248
1656	4642.38	0.156912
1657	2016.62	-0.186062
1658	5626.58	-0.0568993
1659	7861.9	-0.23744
1660	-6783.65	-0.227716
1661	6311.94	-0.285163
1662	-2264.97	0.384512
1663	-6143.11	0.004705
1664	6898.13	-0.0588296
1665	-2233.11	0.316687
1666	-577.968	0.206307
1667	-5615.02	0.254368
1668	7292.91	-0.028994
1669	7649.57	-0.109927
1670	-3830.2	0.0140148
1671	-4464.92	0.434319
1672	-4231.12	0.164955
1673	-221.657	0.0434203
1674	8181.79	-0.20365
1675	-3481.35	0.0933371
1676	-2779.16	-0.120647
1677	-1456.33	-0.0759548
1678	-3962.42	0.0564159
1679	-2928.14	0.0874542
1680	7127.29	0.325414
1681	3081.44	0.475694
1682	5435.13	-0.0302295
1683	-4904.01	0.208888
1684	-4659.76	0.0893107
1685	-5014.75	0.257993
1686	8005.52	0.220423
1687	7825.73	0.0496863
1688	9370.84	-0.0055926
1689	-1040.78	0.0558313
1690	223.015	-0.216254
1691	9793.49	-0.0784498
1692	2404.07	0.0579267
1693	167.269	0.157768
1694	-755.897	0.46122
1695	-904.018	-0.189881
1696	2447.9	-0.291993
1697	2696.66	-0.247996
1698	1780.57	0.407221
1699	-1043.31	0.206816
1700	1067.56	-0.162101
1701	4394.79	0.0576624
1702	1551.31	0.401326
1703	4107.97	0.420372
1704	5358.11	-0.10457
1705	-2614.46	-0.118299
1706	-5083.47	0.0155495
1707	-5326.42	-0.107747
1708	-3367.24	0.104772
1709	-5534.48	0.18816
1710	2930.9	-0.107717
1711	-5533.54	0.445649
1712	6068.74	0.0735206
1713	-4693.55	0.379188
1714	5140.4	0.0171729
1715	-3012.78	0.684661
1716	-4855.85	0.0951724
1717	-2274.74	0.132776
1718	2843.38	0.185451
1719	-1549.14	-0.0378824
1720	-3368.69	-0.109303
1721	-686.21	-0.186636
1722	2224.98	-0.0255851
1723	-870.309	0.287342
1724	8926.3	0.237313
1725	-2522.93	0.115954
1726	3763.55	0.0655651
1727	5218.2	0.507013
1728	-2853.82	0.266305
1729	3214.21	0.00175331
1730	6070.58	0.00605424
1731	965.888	0.136433
1732	870.342	-0.210726
1733	-6234.39	0.079368
1734	-4078.84	0.63468
1735	5271.11	0.373997
1736	9539.6	0.119663
1737	-4212.01	0.651411
1738	4983.06	-0.0143045
1739	-3635.53	-0.140526
1740	-3386.13	0.275935
1741	-2212.48	0.490305
1742	1992.42	0.0949367
1743	2435.93	1.00081
1744	5681.03	-0.0815393
1745	-5386.19	0.162847
1746	6904.97	-0.274481
1747	6154.52	-0.297489
1748	6951.71	-0.112995
1749	-330.642	-0.0940742
1750	5489.66	0.111289
1751	2014.72	-0.263636
1752	4944.53	0.425223
1753	7375.5	-0.339549
1754	3997.91	-0.0704817
1755	-3443.69	-0.02759
1756	-125.968	-0.295063
1757	-89.3975	-0.25222
1758	-3586.59	0.545657
1759	5147.52	-0.0797554
1760	-5670.38	0.170575
1761	8052.8	-0.159386
1762	7768.17	0.116773
1763	3841.59	-0.0865458
1764	3719.42	-0.617583
1765	4055.27	-0.167854
1766	7549.41	-0.430781
1767	6793.74	0.624556
1768	10049.4	-0.0549303
1769	162.389	-0.2374
1770	8671.39	-0.183114
1771	-3938.76	1.38202
1772	9642.18	0.116203
1773	418.606	-0.177762
1774	1999.82	-0.117056
1775	-2713.15	-0.230085
1776	-2636.3	-0.150127
1777	5442.82	-0.388595
1778	6093.64	-0.342941
1779	-1321.8	-0.146653
1780	3430.28	-0.568347
1781	5590.79	-0.207661
1782	6103.95	0.180816
1783	5347.61	-0.10247
1784	3664.11	0.0335302
1785	9750.21	0.255693
1786	8203.04	-0.628796
1787	7656.36	-0.187601
1788	-6092.82	1.70241
1789	5651.39	0.0204608
1790	-4897.43	-0.656095
1791	-5129.04	0.143756
1792	-5258.79	0.263979
1793	8298.62	-0.0308512
1794	-4957.71	-0.242207
1795	8137.21	0.026559
1796	-4863.08	0.431375
1797	-4869.85	-0.30606
1798	-2740.84	-0.105084
1799	-3126.71	-0.303853
1800	4642.33	-0.146198
1801	-3801.48	-0.79804
1802	4414.66	-0.436457
1803	5035.95	0.188634
1804	5912.11	-0.172495
1805	-5700.23	-0.1907
1806	-3967.01	-0.0810353
1807	5843.74	-0.120125
1808	8736.96	0.214246
1809	9134.49	-0.109639
1810	4795.73	0.0985311
1811	10038.5	-0.0104523
1812	-5602.04	0.0908273
1813	1743.63	-0.153153
1814	-4424	-0.124627
1815	-5984.42	0.135171
1816	74.5873	0.105528
1817	3592.55	-0.174607
1818	4513.04	-0.10663
1819	7599.36	-0.213488
1820	3954.59	0.108825
1821	10071.5	0.0980958
1822	4892.48	-0.0670307
1823	1403.69	-0.691508
1824	-1549.08	0.0620037
1825	7804.05	0.469264
1826	3233.78	-0.585394
1827	7806.35	0.3123
1828	8422.22	-0.0754692
1829	-3809.76	-0.491054
1830	-4293.15	0.579889
1831	7535.59	0.886382
1832	4467.93	-0.0063
1833	4566.92	0.101211
1834	-4125.43	-0.0609239
1835	730.172	-0.0166135
1836	-5028.8	0.346255
1837	-4873.97	-0.0002437
1838	-6277.92	0.196466
1839	74.7271	-0.397377
1840	-4921.84	-0.0912163
1841	9631.82	0.307942
1842	2166.38	0.15912
1843	-3210.8	0.330775
1844	-5216.9	0.0943064
1845	8192.74	0.0915873
1846	6221.87	0.509043
1847	-931.102	-0.0357619
1848	6423	0.011575
1849	-2201.09	0.0779064
1850	3389.57	-0.175829
1851	-4458.63	0.30629
1852	5653.49	0.307079
1853	9191.82	0.1686
1854	7910.78	-0.153454
1855	4330.11	0.560242
1856	-6219.25	-0.200384
1857	-2431.39	-0.277995
1858	5459.69	-0.0695751
1859	-5882.16	0.473583
1860	-6132.06	-0.0069774
1861	2665.12	-0.124521
1862	3736.12	0.313252
1863	-4491.17	0.380976
1864	3015.09	-0.30282
1865	-3686.3	0.0570111
1866	-3707.81	0.287785
1867	-2862.46	-0.303965
1868	-4378.86	-0.19594
1869	-2928.83	-0.256831
1870	-4327.08	0.0336989
1871	1288.57	-0.634945
1872	-806.715	0.128146
1873	-5426.04	0.020008
1874	72.66	0.432736
1875	4442.42	-0.129008
1876	-4604.52	0.185844
1877	-5888.09	2.73589
1878	-4230.72	-0.177393
1879	7368.42	-0.188802
1880	5677.65	0.097367
1881	-4769.63	0.131102
1882	9181.11	-0.0862445
1883	-5390.25	0.102498
1884	-1837.92	-0.100951
1885	6582.12	0.0111098
1886	5930.79	-0.122743
1887	3039.85	-0.350506
1888	-5008.02	-0.0034277
1889	895.979	-0.453715
1890	-3024.89	0.119178
1891	7280.29	0.247307
1892	4060.79	0.159206
1893	-5239.22	-0.0699585
1894	-1243.89	0.112138
1895	7196.27	-0.0775967
1896	8680.13	0.374177
1897	-3945.4	0.0392573
1898	-3577.18	0.211489
1899	-3724.01	0.0261229
1900	-5438.57	0.196192
1901	-1170.39	-0.0670177
1902	5621.02	-0.0701334
1903	2833.56	0.0606169
1904	-3294.69	0.196077
1905	871.172	0.190804
1906	-3943.1	0.340677
1907	-4037.09	0.108546
1908	903.239	-0.255668
1909	-3203.14	0.216938
1910	-2270.14	0.829503
1911	-3999.27	0.340551
1912	153.113	0.0403582
1913	9642.24	0.494286
1914	7354.42	-0.359929
1915	8951.31	-0.282073
1916	8115.58	0.26773
1917	-2873.2	0.209922
1918	4878.91	-0.0581973
1919	-5854.93	0.00592834
1920	4053.95	-0.0095909
1921	-5579.85	-0.164934
1922	-2000.53	-0.342025
1923	-2930.14	0.0673679
1924	-3040.5	0.363041
1925	-4669.46	-0.236057
1926	-433.302	0.132374
1927	2554.29	-0.314892
1928	-5248.1	0.0882776
1929	-4677.07	0.117925
1930	-2094.34	0.149856
1931	-5185.63	0.170969
1932	-1467.78	-0.311384
1933	-6873.94	0.161618
1934	1695.8	0.138034
1935	-3049.65	0.11782
1936	7531.71	-0.377279
1937	-4682.76	-0.374674
1938	483.585	-0.414934
1939	7821.2	0.310375
1940	5168.22	-0.009653
1941	-4167.93	-0.11822
1942	8280.13	0.28053
1943	7999.47	-0.0656382
1944	8760.58	0.02955
1945	7025.9	0.539594
1946	-3918.34	-0.552366
1947	2110.12	-0.486323
1948	-1411.95	-0.637822
1949	-1312.16	-0.0525172
1950	5273.23	-0.159257
1951	-4571.61	0.10367
1952	9478.17	-0.0051973
1953	-4636.7	-0.232762
1954	1847.11	-0.238648
1955	-5923.82	-0.201386
1956	7742.29	0.259694
1957	5746.58	-0.0076599
1958	5971.52	-0.106926
1959	3512.72	-0.108064
1960	7487.55	0.200111
1961	-1886.63	0.0753934
1962	-3262.35	0.0151526
1963	2958.17	0.680935
1964	-96.2286	-0.106339
1965	7306.77	0.0343666
1966	-6800.49	-0.0473317
1967	-4183.51	-0.286507
1968	6479.81	0.114189
1969	3297.16	-0.135125
1970	7453.94	0.0409284
1971	71.2757	0.174623
1972	8015.14	-0.522738
1973	9508.15	-0.184654
1974	-630.94	-0.168681
1975	6113.97	-0.10492
1976	-1324.38	0.252916
1977	5130.64	-0.370443
1978	3898.91	0.274334
1979	6236.7	0.0962204
1980	7845.56	-0.117097
1981	9078.12	-0.0571752
