# Supplementary material for: Macrophages induce malignant traits in mammary epithelium via IKKε/TBK1 kinases and the serine biosynthesis pathway
Source: EMBO Mol Med. 2020 Jan 13;12(2):e10491. doi: 10.15252/emmm.201910491 (PMC7005540; doi:10.15252/emmm.201910491)
Supplement: Supplementary file 7 — Source Data for Figure 1 [file EMMM-12-e10491-s005.zip]

Archive with 26 entries (25 files):
- Fig1/
- Fig1/Fig1_sd.xlsx
- Fig1/Fig_1B_(almost_filled).tif
- Fig1/Fig_1B_(clear).tif
- Fig1/Fig_1B_(filled).tif
- Fig1/Fig_1B_(partially_clear).tif
- Fig1/Fig_1D_DAPI.tif
- Fig1/Fig_1D_ki67.tif
- Fig1/Fig_1D_merge.tif
- Fig1/Fig_1D_phalloidin.tif
- Fig1/Fig_1G_invasive_protrusion_1.TIF
- Fig1/Fig_1G_invasive_protrusion_2.TIF
- Fig1/Fig_1G_invasive_protrusion_3.TIF
- Fig1/Fig_1G_normal_spheroid.TIF
- Fig1/Fig_1H_invasive_spheroid_1_(Hoechst_33342).TIF
- Fig1/Fig_1H_invasive_spheroid_1_(laminin_V).tif
- Fig1/Fig_1H_invasive_spheroid_1_(merge).tif
- Fig1/Fig_1H_invasive_spheroid_1_(phalloidin).tif
- Fig1/Fig_1H_invasive_spheroid_2_(Hoechst_33342).TIF
- Fig1/Fig_1H_invasive_spheroid_2_(laminin_V).tif
- Fig1/Fig_1H_invasive_spheroid_2_(merge).tif
- Fig1/Fig_1H_invasive_spheroid_2_(phalloidin).tif
- Fig1/Fig_1H_normal_spheroid_(Hoechst_33342).TIF
- Fig1/Fig_1H_normal_spheroid_(laminin_V).tif
- Fig1/Fig_1H_normal_spheroid_(merge).tif
- Fig1/Fig_1H_normal_spheroid_(phalloidin).tif
