# Supplementary material for: Macrophages induce malignant traits in mammary epithelium via IKKε/TBK1 kinases and the serine biosynthesis pathway
Source: EMBO Mol Med. 2020 Jan 13;12(2):e10491. doi: 10.15252/emmm.201910491 (PMC7005540; doi:10.15252/emmm.201910491)
Supplement: Supplementary file 7 — Source Data for Figure 1 [file EMMM-12-e10491-s005.zip › Fig1/Fig1_sd.xlsx]

## Sheet: Fig 1A
Donor	Control	M1D	M1A	M2D	M2A
D3	0.526316	4.12281	5.26316	10.2632	10.614
D5	1.05263	12.5439	8.94737	9.29825	12.4561
D6	0.526316	2.45614	3.15789	15.3509	15.9649
D7	0.877193	1.05263	2.10526	7.7193	27.8947
D8	2.63158	10.7018	6.14035	7.89474	11.7544
D9	1.57895	2.63158	4.21053	7.7193	10.8772
D10	1.92982	21.0526	12.9825	9.12281	13.6842
D11	1.92982	22.807	33.8596	18.9474	15.2632
D14	3.85965	10.3509	12.1053	8.24561	13.6842
D15	0.526316	9.29825	6.49123	7.7193	12.807

## Sheet: Fig 1C
Donor	Control	M1D	M1A	M2D	M2A
D1	18.0726	29.379	23.289	33.4596	27.1535
D2	5.91856	15.5907	22.8766	29.6212	22.3052
D3	9.40972	10.9615	17.9398	18.7305	20.4372
D4	10.5046	18.9161	24.9256	26.4457	19.0518
D7	15.7321	47.6522	31.176	31.24	32.2456
D9	12.8386	19.1234	15.2489	24.1966	20.3064
D10	10.3126	28.6918	39.9581	24.2879	23.7354
D11	6.28205	23.9242	20.0478	31.3014	33.6822
D14	6.94436	21.8029	35.2521	18.8992	19.7781
D15	8.10731	19.61	26.1671	18.6515	18.3528
D16	9.63591	14.4071	13.0244	29.2457	19.4616

## Sheet: Fig 1E
Donor	Control	M1D	M1A	M2D	M2A
D9	0.696352	6.08905	6.91727	0.153846	1.10377
D10	2.42107	8.25265	10.0207	0.783333	3.16075
D11	0	4.00686	9.81344	0.769136	5.14725

## Sheet: Fig 1F
	clear	clear	clear		partially filled	partially filled	partially filled		almost filled	almost filled	almost filled		filled	filled	filled
	D11	D14	D15		D11	D14	D15		D11	D14	D15		D11	D14	D15
Control	60	62	70		30	34	26		8	3	4		2	1	0
Control & NSC23766	60	59	76		34	33	22		6	5	2		0	3	0
M1D	50	25	28		41	43	62		8	16	8		1	16	2
M1D & NSC23766	61	38	50		34	50	44		4	9	4		1	3	2
M1A	48	22	28		46	56	45		5	12	16		1	10	10
M1A & NSC23766	66	41	48		24	46	40		7	10	10		3	3	2
M2D	33	23	29		51	54	59		12	15	10		5	8	2
M2D & NSC23766	56	46	58		38	46	36		5	7	6		1	1	0
M2A	36	39	46		46	48	44		12	6	8		6	7	2
M2A & NSC23766	47	52	54		41	39	42		5	5	3		8	4	1

## Sheet: Fig 1I
Donor	Control	M1D	M1A	M2D	M2A
D1	18.0726	29.379	23.289	33.4596	27.1535
D2	5.91856	15.5907	22.8766	29.6212	22.3052
D3	9.40972	10.9615	17.9398	18.7305	20.4372
D4	10.5046	18.9161	24.9256	26.4457	19.0518
D7	15.7321	47.6522	31.176	31.24	32.2456
D9	12.8386	19.1234	15.2489	24.1966	20.3064
D10	10.3126	28.6918	39.9581	24.2879	23.7354
D11	6.28205	23.9242	20.0478	31.3014	33.6822
D14	6.94436	21.8029	35.2521	18.8992	19.7781
D15	8.10731	19.61	26.1671	18.6515	18.3528
D16	9.63591	14.4071	13.0244	29.2457	19.4616
