# Supplementary material for: Macrophages induce malignant traits in mammary epithelium via IKKε/TBK1 kinases and the serine biosynthesis pathway
Source: EMBO Mol Med. 2020 Jan 13;12(2):e10491. doi: 10.15252/emmm.201910491 (PMC7005540; doi:10.15252/emmm.201910491)
Supplement: Supplementary file 8 — Source Data for Figure 2 [file EMMM-12-e10491-s006.zip]

Archive with 21 entries (20 files):
- Fig2/
- Fig2/Fig2_sd.xlsx
- Fig2/Fig_2A_control.TIF
- Fig2/Fig_2A_invasive_protrusions.TIF
- Fig2/Fig_2C_control_(alpha-SMA).TIF
- Fig2/Fig_2C_control_(Hoechst_33342).TIF
- Fig2/Fig_2C_control_(merge).TIF
- Fig2/Fig_2C_control_(phalloidin).TIF
- Fig2/Fig_2C_invasive_organoid_(alpha-SMA).TIF
- Fig2/Fig_2C_invasive_organoid_(Hoechst_33342).TIF
- Fig2/Fig_2C_invasive_organoid_(merge).TIF
- Fig2/Fig_2C_invasive_organoid_(phalloidin).TIF
- Fig2/Fig_2D_invasive_organoid_HFD.TIF
- Fig2/Fig_2D_invasive_organoid_ND.TIF
- Fig2/Fig_2F_alpha-SMA.TIF
- Fig2/Fig_2F_Hoechst_33342.TIF
- Fig2/Fig_2F_merge.TIF
- Fig2/Fig_2F_phalloidin.TIF
- Fig2/Fig_2G_control.TIF
- Fig2/Fig_2G_M1A.TIF
- Fig2/Fig_2G_M2A.TIF
