# Supplementary material for: Macrophages induce malignant traits in mammary epithelium via IKKε/TBK1 kinases and the serine biosynthesis pathway
Source: EMBO Mol Med. 2020 Jan 13;12(2):e10491. doi: 10.15252/emmm.201910491 (PMC7005540; doi:10.15252/emmm.201910491)
Supplement: Supplementary file 8 — Source Data for Figure 2 [file EMMM-12-e10491-s006.zip › Fig2/Fig2_sd.xlsx]

## Sheet: Fig 2B
Donor	Mouse		Control	M1A	M2A
D14	1		22	52	51.25
D14	2		30	54	56
D14	3		30.4348	87.8333	68
D15	1		26	45	32
D15	2		26	58	48.75
D15	3		40.8163	58	50

## Sheet: Fig 2E
Mouse	Organoid no	ND	HFD
1	1	1	6
1	2	4	9
1	3	3	12
1	4	2	11
1	5	6	5
1	6	5	6
1	7	2	12
1	8	3	11
1	9	4	0
1	10	5	9
1	11	7	9
1	12	4	5
1	13	9	7
1	14	6	5
1	15	5	12
1	16	10	5
1	17	8	10
1	18	7	2
1	19	11	8
1	20	5	8
1	21	6	11
1	22	6	8
1	23	8	2
1	24	3	8
1	25	7	5
1	26	5	3
1	27	8	6
1	28	3	6
1	29	4	8
1	30	5	2
2	31	8	14
2	32	9	12
2	33	7	5
2	34	4	7
2	35	6	2
2	36	6	3
2	37	3	13
2	38	5	14
2	39	4	11
2	40	2	10
2	41	7	11
2	42	4	9
2	43	11	0
2	44	3	7
2	45	3	5
2	46	10	8
2	47	11	9
2	48	6	10
2	49	14	7
2	50	3	11
2	51	4	8
2	52	12	5
2	53	4	14
2	54	0	10
2	55	9	11
2	56	3	13
2	57	5	12
2	58	7	10
2	59	7	8
2	60	6	6
3	61	9	12
3	62	13	8
3	63	0	6
3	64	1	3
3	65	5	2
3	66	7	7
3	67	5	0
3	68	4	2
3	69	7	12
3	70	5	7
3	71	8	9
3	72	5	8
3	73	9	6
3	74	3	9
3	75	1	8
3	76	0	3
3	77	7	1
3	78	5	8
3	79	8	5
3	80	4	2
3	81	9	7
3	82	5	6
3	83	4	1
3	84	0	10
3	85	9	10
3	86	5	7
3	87	7	9
3	88	6	8
3	89	1	11
3	90	0	8

## Sheet: Fig 2H
Macrophage Donor	Duct donor		Control	M1A	M2A
D17	1		63.5845	79.0955	82.3499
D18	1		69.6976	82.6152	85.2954
D17	2		74.216	83.5862	92.8951
D18	2		68.8886	88.7694	86.5031
