# Supplementary material for: Macrophages induce malignant traits in mammary epithelium via IKKε/TBK1 kinases and the serine biosynthesis pathway
Source: EMBO Mol Med. 2020 Jan 13;12(2):e10491. doi: 10.15252/emmm.201910491 (PMC7005540; doi:10.15252/emmm.201910491)
Supplement: Supplementary file 9 — Source Data for Figure 3 [file EMMM-12-e10491-s007.zip]

Archive with 5 entries (4 files):
- Fig3/
- Fig3/Fig3_sd.xlsx
- Fig3/Fig_3A_Grade_1.tif
- Fig3/Fig_3A_Grade_2.tif
- Fig3/Fig_3A_Grade_3.tif
