# Supplementary material for: Macrophages induce malignant traits in mammary epithelium via IKKε/TBK1 kinases and the serine biosynthesis pathway
Source: EMBO Mol Med. 2020 Jan 13;12(2):e10491. doi: 10.15252/emmm.201910491 (PMC7005540; doi:10.15252/emmm.201910491)
Supplement: Supplementary file 9 — Source Data for Figure 3 [file EMMM-12-e10491-s007.zip › Fig3/Fig3_sd.xlsx]

## Sheet: Fig 3C
Patient	IKKe staining grade	Inflammatory grade
1	2	2
2	1	1
3	1	3
4	1	2
5	1	3
6	2	2
7	3	3
8	3	3
9	2	2
10	1	1
11	1	1
12	2	3
13	1	1
14	2	1
15	3	3
16	3	4
17	3	3
18	3	3
19	2	2
20	2	2
21	2	2
22	2	2
23	2	1
24	1	1
25	3	3
26	3	2
27	3	3
28	2	1
29	2	1
30	2	1
31	3	2
32	2	2
33	3	3
34	3	2
35	2	2
36	2	1
37	2	2
38	2	3
39	3	1
40	2	2
41	3	3
42	2	3
43	2	3
44	3	3
45	3	3
46	3	3
47	3	3
48	2	2
49	2	2
50	2	1
51	2	2
52	2	2
53	2	2
54	2	2
55	1	1
56	1	1
57	3	3
58	2	1
59	3	3
60	2	2
61	2	2
62	1	1
63	2	2
64	2	2
65	2	1
66	3	3

## Sheet: Fig 3D
Patient	immune score	IKBKE mRNA (log2 ratio)
1	543.283	-0.35045
2	-6989.24	-0.53114
3	-3885.65	-0.24319
4	1948.53	-0.43267
5	-1991.19	0.268646
6	-2174.4	-0.37433
7	3009.42	0.427076
8	-3009.69	-0.21668
9	9690.11	0.460102
10	7846.22	0.248896
11	-6943.99	0.201035
12	-6108.5	0.445062
13	-4607.56	-0.14429
14	-6036.11	-0.18598
15	9771.63	0.953289
16	-5620.49	0.054023
17	6709.01	-0.38377
18	-1045.71	0.033662
19	5344.84	-0.25208
20	7655.99	0.220455
21	-3298.77	0.043635
22	-5093.82	0.308974
23	4093.18	0.18727
24	3553.12	0.876285
25	-2790.82	-0.19481
26	5612.27	0.152806
27	-6603.15	0.274553
28	-3376.47	0.802188
29	-5436.52	-0.50014
30	8450.19	-0.17768
31	1794.67	-0.10924
32	7749.5	0.34232
33	-4825.87	-0.20009
34	-6595.81	-0.13079
35	8018.26	-0.21604
36	1524.62	-0.03067
37	7610.39	0.974324
38	3249.11	0.109006
39	-4483.09	0.743221
40	-5191.57	-0.52337
41	8707.59	0.108657
42	2347.28	-0.17288
43	-348.248	-0.36835
44	-3904.75	0.128512
45	2791.6	0.261303
46	-3973.72	-0.08789
47	-5797.14	0.535334
48	1568.42	-0.43534
49	-3752.13	-0.2426
50	3559.95	0.222851
51	813.04	-0.40434
52	3901.53	-0.09659
53	-916.65	-0.00893
54	-7484.31	0.019565
55	-3497.84	-0.51743
56	5620.79	0.400018
57	-5861.24	0.340793
58	1646.57	0.476252
59	2703.63	-0.43064
60	7972.99	0.105788
61	-838.011	-0.42288
62	-2068.1	0.393431
63	2929.7	-0.01547
64	-3854.45	0.511017
65	-3989.54	-0.10929
66	-648.921	-0.08741
67	9159.62	-0.09813
68	-1449.65	-0.12603
69	-871.599	-0.08478
70	-2793.05	-0.34885
71	-5917.84	-0.46978
72	-3090.64	-0.04533
73	4567.78	0.189879
74	-4317.34	-0.09624
75	-4423.35	0.155974
76	986.782	1.48452
77	7333.57	0.217399
78	-4636.72	0.186329
79	8944.67	0.717886
80	-3540.53	0.078704
81	1715.23	-0.04918
82	-2553.09	-0.61987
83	-3494.72	-0.28165
84	8486.14	-0.10692
85	2979.49	-0.15658
86	8889.34	0.43078
87	6182.57	0.147313
88	5544.83	0.275157
89	-3283.63	-0.22257
90	2826.65	-0.31221
91	-5332.62	-0.56316
92	6180.06	1.53795
93	6700.89	0.196658
94	-5091.26	-0.2821
95	-479.222	-0.24655
96	1185.09	-0.08351
97	-2604.34	-0.31245
98	8060.16	0.3596
99	4888.37	-0.30985
100	3953.16	-0.12016
101	1948.27	0.207359
102	8286.22	0.458733
103	-5219.27	-0.81486
104	-5261.29	-0.12623
105	759.697	-0.305
106	-1644.9	0.71133
107	10009.9	0.769387
108	-6672.08	-0.53362
109	1632.6	0.203169
110	-4437.35	-0.36809
111	3329.16	0.072745
112	7072.83	-0.13475
113	5369.55	-0.55986
114	3004.37	1.04591
115	9845.49	0.778883
116	-5194.39	0.230522
117	-3332.33	0.284595
118	-6626.61	0.074332
119	908.922	-0.20032
120	9150.86	0.427185
121	-4210.19	0.018135
122	3521.79	-0.13021
123	-4175.48	0.075278
124	-1954.44	-0.45705
125	-2597.22	0.005481
126	2332.12	-0.3481
127	-1356.46	-0.55757
128	916.267	-0.34647
129	9573.26	0.544934
130	-3622.2	-0.08648
131	8215.41	0.260533
132	9452.85	0.757693
133	4558.5	-0.03661
134	862.561	0.414927
135	2875.18	-0.09715
136	-4045.9	-0.59321
137	10121.2	0.612053
138	42.7864	-0.19927
139	9502.98	0.11868
140	4430.52	-0.34333
141	-1830.17	-0.09159
142	-6630.21	-1.03977
143	-3431.87	-0.07941
144	3140.23	-0.60965
145	-3572.03	-0.6229
146	-3955.57	-0.05954
147	-4077.74	0.023993
148	2174.36	-0.2724
149	-5129.95	0.27238
150	9028	0.294679
151	4102.85	0.220059
152	2559.19	0.367975
153	2365.62	-0.32373
154	7842.83	1.27906
155	6082.78	-0.30913
156	3746.83	0.008616
157	2734.54	0.574994
158	-2419.08	0.551467
159	4731.25	-0.52288
160	5737.03	0.227739
161	354.888	-0.06675
162	-5340.45	-0.0516
163	2272.63	-0.04117
164	-5324.66	-0.31453
165	-662.837	-0.1387
166	-5423.34	0.132836
167	4700.39	-0.04927
168	6643.29	-0.16127
169	-2492.34	-0.26098
170	7865.8	0.411634
171	-274.56	0.025987
172	245.715	0.155302
173	8103.51	0.15777
174	2314.94	-0.33889
175	-5017.55	-0.57875
176	8576.06	0.287282
177	-430.611	0.311351
178	5956.71	0.306856
179	-4880.03	0.187044
180	2715.11	-0.01408
181	-6845.5	-0.43202
182	8327.23	0.018166
183	-2574.84	-0.24266
184	5041.58	-0.77007
185	1469.3	0.35153
186	4992.67	-0.46064
187	8385.07	-0.0734
188	-6463.2	-0.59366
189	2800.83	0.223579
190	9088.16	0.389827
191	1416.65	-0.4345
192	216.575	0.120032
193	-1687.35	0.185794
194	9085.23	0.127914
195	7692.36	0.567681
196	6476.78	-0.14438
197	-1275.97	-0.13927
198	819.584	-0.16286
199	4948.14	-0.12521
200	8505.99	0.080469
201	-5865.26	-0.47313
202	8358.77	0.571919
203	6408.77	0.733201
204	9143.96	0.195594
205	392.749	0.152881
206	-1118.71	0.455351
207	9131.5	0.192316
208	-4659.97	0.325085
209	-2072.22	-0.07771
210	-4368.95	0.716167
211	-3719.89	-0.10936
212	-3544.39	-0.48038
213	8380.25	0.551872
214	4431.78	0.837334
215	-6794.07	-0.54264
216	-1945.03	0.033205
217	-3898.5	-0.43725
218	-5019.43	0.987948
219	-605.42	0.123617
220	-3235.62	-0.0064
221	1182.56	-0.22622
222	4396.49	-0.35278
223	4277.99	-0.15369
224	3181.9	0.199696
225	-2944.36	-0.40331
226	8989.11	0.214344
227	3656.25	0.178342
228	-5294.36	-0.80381
229	-3929.02	-0.00795
230	-3406.67	-0.23229
231	4463.32	1.27119
232	877.941	1.41376
233	4456.67	-0.1555
234	-4179.74	-0.56097
235	4743.31	0.029393
236	-1226.41	-0.21952
237	-4753.99	-0.46317
238	10114.3	0.560375
239	-4996.46	0.343722
240	-1035.36	0.196634
241	-5625.67	-0.09517
242	-4818.24	-0.29031
243	9801.15	0.134258
244	-6025.51	-0.39633
245	10303.1	0.565325
246	-3178.8	-0.49005
247	5105.01	0.191684
248	7175.28	0.12504
249	6514.91	0.255015
250	-2123.49	0.075646
251	535.246	0.380666
252	-828.954	0.061247
253	8278.53	0.158647
254	-596.32	-0.38019
255	10219.5	0.544605
256	-4800.38	0.3614
257	9597.12	0.506757
258	-3109.43	-0.06971
259	-4072.86	-0.29577
260	1153.67	0.506885
261	2829.26	-0.15451
262	4169.03	1.30041
263	5388.33	0.398164
264	644.602	0.435467
265	8225.78	1.24608
266	6794.18	-0.20214
267	1116.95	-0.46185
268	5753.61	-0.06915
269	5387.98	0.908689
270	-1951.2	-0.27425
271	6860.05	0.238783
272	-1524.89	-0.17445
273	865.761	0.356789
274	143.735	-0.53584
275	193.175	-0.27418
276	7864.45	0.339649
277	5200.57	0.283936
278	7888.36	0.247563
279	8904.41	0.60273
280	5198.31	-0.1364
281	9251.97	0.81918
282	5631.14	-0.26162
283	3378.56	0.188726
284	3020.18	1.05944
285	-1550.44	-0.74558
286	8080.98	0.619315
287	3116.31	0.077059
288	4339.77	0.411893
289	3418.26	-0.60891
290	5320.54	-0.1955
291	-5092.82	0.516557
292	-1845.86	-0.40957
293	-2664.03	-0.09739
294	-5506.92	-0.09983
295	-1798.9	-0.11217
296	8605.19	0.31419
297	-1336.13	-0.52935
298	-1855.39	-0.15979
299	7524.32	0.273312
300	7887.99	0.079584
301	-2499.58	1.09338
302	-4922.14	-0.12818
303	-5138.14	-0.36566
304	2616.9	-0.27545
305	-2022.78	-0.45932
306	-3122.3	-0.26247
307	5821.21	-0.02478
308	6222.17	-0.18692
309	-558.76	-0.05444
310	-2868.67	-0.19266
311	8347.65	0.824538
312	9080.27	0.362443
313	-611.388	-0.19671
314	-915.822	0.496641
315	9353.19	0.505342
316	1235.59	-0.2052
317	-4321.81	0.901691
318	9643.13	0.616104
319	3128.66	-0.01138
320	1388.28	-0.1673
321	8804.04	-0.31316
322	-5971.38	0.198622
323	-4084.94	0.084979
324	7276.95	-0.15797
325	9649.83	0.513001
326	-1374.33	-0.51724
327	-615.324	0.041661
328	7190.64	0.077825
329	-5181.92	-0.19382
330	-5471.25	-0.16614
331	-2166.3	0.817064
332	2729.25	-0.07408
333	-1777.47	-0.22211
334	-5739.86	-0.13922
335	9252.45	0.303535
336	2408.85	0.06451
337	-406.683	-0.4022
338	9520.45	0.056793
339	9921.71	0.737268
340	-3723.97	-0.5034
341	3684.21	-0.28353
342	-703.624	-0.03199
343	-3795.27	0.396004
344	-3032.7	0.006741
345	-2343.28	0.310098
346	4372.64	-0.09994
347	-5724	-0.67481
348	-5956.22	-0.58384
349	-6569.66	-0.31815
350	5944.91	0.612858
351	8395.28	-0.15519
352	10275.2	0.792534
353	4128.76	-0.317
354	-2278.07	-0.34897
355	-6094.63	-0.2364
356	145.181	0.869159
357	439.969	-0.57824
358	3076.19	-0.38068
359	-5299.99	-0.75644
360	4139.92	-0.2076
361	1118.06	0.602414
362	-3209.57	-0.04448
363	-4008.33	-0.17783
364	9784.39	0.615867
365	-4510.96	-0.3654
366	7114.74	0.074589
367	-5701.88	-0.33923
368	8110.65	0.169876
369	2257.16	0.042975
370	-716.564	0.010913
371	3041.61	-0.51587
372	9063.74	0.209558
373	-278.143	0.266746
374	2258.44	0.102046
375	9884.13	0.307989
376	2004.9	-0.08413
377	1106.93	-0.13159
378	3614.95	-0.64836
379	2059.57	-0.60058
380	8070.84	0.211609
381	6563.35	-0.06803
382	6782.47	0.443678
383	413.136	0.210841
384	-268.134	-0.06875
385	-5551.36	-0.31182
386	-3624.78	-0.53074
387	-2718.89	-0.46273
388	225.017	0.038487
389	-6287.7	-0.67416
390	9611.96	0.58829
391	3793.94	-0.41185
392	2953.75	-0.17594
393	5334.63	0.033225
394	-2062.14	-0.13112
395	-2945.67	0.306713
396	7605.37	0.084942
397	7863.53	0.431358
398	-4235.67	0.209345
399	-3236.62	-0.38954
400	5969.61	0.517639
401	2467.28	-0.52449
402	-4436.29	0.456523
403	7599.2	0.326915
404	3307.78	-0.65086
405	-43.5376	0.284801
406	5819.31	-0.39997
407	9661.66	0.888844
408	4911.26	-0.17213
409	7923.96	0.099841
410	-701.849	0.055798
411	-3382.13	0.180475
412	5777.75	0.048919
413	4138.24	0.325391
414	6351.26	-0.29224
415	-3649.47	-0.91627
416	1850.98	0.335374
417	-461.638	-0.64784
418	8035.71	0.087006
419	-3787.62	0.16576
420	-2663.77	-0.16842
421	3790.38	0.114501
422	-5716.52	-0.56752
423	-143.983	-0.25463
424	5748.18	-0.01977
425	8764.41	0.071822
426	-597.699	-0.49555
427	614.854	-0.12891
428	9477.17	0.028866
429	-1702.62	0.289863
430	3361.31	-0.10077
431	1354.99	-0.32309
432	-1566.69	-0.44263
433	-574.025	-0.32131
434	-162.376	0.14927
435	6888.06	0.284766
436	-2160.4	-0.09962
437	-4609.15	0.063455
438	-3458.09	0.23543
439	6447.37	-0.05975
440	3017.93	0.057535
441	-4038.96	-0.3718
442	-4012.44	-0.08822
443	3365.13	0.156102
444	-1993.68	-0.02111
445	-2767.44	0.186101
446	-2303.78	0.783766
447	-6639.82	0.107302
448	3523.03	0.089715
449	6699.45	-0.03674
450	8226.18	0.269436
451	4673.24	-0.1248
452	5542.11	0.796639
453	-5364.09	-0.79293
454	-4357.05	-0.55076
455	-734.835	-0.30079
456	-4989.12	-0.38118
457	2268.21	-0.10651
458	942.726	0.134473
459	7884.31	0.043328
460	6149.92	0.315968
461	4241.01	0.237425
462	8854.86	0.675233
463	9225.15	0.402064
464	7644.79	-0.2688
465	9400.13	0.245594
466	5080.27	-0.18022
467	-5273.27	-0.44502
468	7145.35	0.19462
469	-991.886	-0.36541
470	7841.79	0.143373
471	1469.37	-0.48062
472	2009.57	-0.49755
473	2062.66	-0.12922
474	5132.36	0.086265
475	3208.5	0.101037
476	9490.31	0.104159
477	-3465.73	-0.28902
478	-7347.53	-0.07157
479	3383.07	0.334158
480	-4413.38	-0.32276
481	7815.41	0.214024
482	8874.49	0.445292
483	-928.909	-0.23122
484	6726.17	0.078996
485	4168.34	-0.17633
486	-1552.28	0.466297
487	7227.88	0.215688
488	7719.58	-0.09935
489	-4602.2	0.706057
490	7628.81	-0.12564
491	9189.27	-0.05013
492	7442.76	0.187405
493	4878.23	0.154011
494	7381.09	0.145329
495	6459.37	-0.17699
496	1719.65	0.227242
497	-1057.16	0.172895
498	7223.58	-0.25547
499	6745.36	0.070613
500	6465.9	0.192285
501	7693.43	-0.21512
502	-6662.72	-0.72008
503	2258.91	-0.47091
504	-5492.76	0.284727
505	8571.35	0.866047
506	324.171	-0.11129
507	1341.36	0.535587
508	976.975	0.976087
509	3976.36	0.355406
510	1283.45	0.15116
511	1266.98	0.207558
512	704.181	0.657001
513	9949.78	0.429431
514	-6146.93	-0.3594
515	755.931	-0.08039
516	-1209.37	0.255434
517	-2167.56	0.310338
518	-2812.96	-0.33818
519	2859.42	-0.30884
520	9855.19	0.649673
521	3190.01	-0.21891
522	-6689.03	-0.13823
523	5641.36	0.317568
524	5025.76	0.118831
525	2417.49	0.15247
526	9469.49	0.538373
527	8550.34	0.32157
528	5706.28	-0.33684
529	7427.44	0.555674
530	3488.47	-0.27669
531	4427.44	0.507998
532	-3415.08	0.578679
533	-2756.01	0.028149
534	5409.15	0.23248
535	1426.83	-0.26811
536	5574.43	-0.47458
537	6919.08	-0.03416
538	-4842.18	-0.53123
539	-140.076	0.054487
540	1033.2	-0.0303
541	-5058.26	-0.37085
542	2235.56	0.442731
543	-2904.24	-0.24996
544	-1474.71	-0.62383
545	9296.91	0.537631
546	-3735.39	-0.98098
547	-17.2915	-0.29376
548	8750.61	0.52408
549	-5041.88	-0.29765
550	7843.82	0.656206
551	480.887	0.055317
552	-1202.47	-0.28017
553	6426.33	1.03438
554	1387.94	-0.21965
555	-5760.03	-0.01878
556	9809.99	1.59794
557	321.659	-0.35457
558	6986.03	0.264849
559	3894.64	-0.37524
560	-3835.15	-0.07148
561	7140.75	-0.01336
562	-1948.4	-0.15663
563	-6637.41	-0.28859
564	455.74	0.662019
565	271.156	-0.59196
566	802.26	0.09764
567	2829.41	0.126852
568	-358.242	-0.89142
569	-1739.55	-0.05038
570	8831.49	0.09482
571	4693.73	-0.17572
572	-3457.47	-0.46313
573	6806.14	0.188246
574	7506.36	-0.12037
575	74.5931	-0.25369
576	7334.83	-0.46953
577	-3469.99	-0.0387
578	-5053.71	-0.3831
579	6694.36	-0.42392
580	1939.59	-0.2404
581	-245.114	-0.00841
582	3982.03	0.501468
583	-3596.98	-0.57149
584	-1572.78	0.100206
585	-2330.79	0.351692
586	621.463	-0.04652
587	4776.56	-0.34432
588	-1470.55	-0.2577
589	9200.17	0.637668
590	6773.08	-0.02786
591	-4776.39	-0.41575
592	-3509.89	-0.2644
593	-920.627	-0.08337
594	-3508.42	0.067511
595	-3147.02	-0.16297
596	1345.02	0.22777
597	-5152.26	-0.39048
598	8829.79	0.044686
599	7741.9	0.285354
600	7915.64	0.977723
601	9389.6	0.642924
602	6895.19	0.127394
603	-3430.51	-0.05606
604	3271.01	-0.19807
605	-2734.7	0.156707
606	3242.73	0.016412
607	8338	0.429757
608	4006.02	0.998009
609	8039.26	-0.39771
610	4964.32	0.44406
611	-3713.28	0.135482
612	1476.26	-0.09696
613	6975.43	0.477797
614	9804.42	1.2713
615	-1471.9	-0.23847
616	-6468.87	-0.14939
617	-6163.66	-0.28588
618	10010.6	0.40391
619	-1767.67	0.209414
620	1291.49	-0.05823
621	2374.73	-0.21684
622	8261.03	0.564159
623	6469.32	-0.30316
624	2099.84	-0.05218
625	-5308.65	-0.1872
626	7195.84	0.657582
627	7563.24	0.683005
628	650.825	0.158412
629	4374.94	0.040391
630	3088.45	-0.19849
631	2154.42	0.284557
632	-4120.25	-0.33725
633	-2576.23	0.015309
634	5402.2	0.027218
635	1302.91	-0.13491
636	-4121.37	-0.2496
637	-1612.37	-0.03176
638	551.309	-0.53002
639	-1386.7	-0.14111
640	5838.2	-0.31312
641	5002.74	0.04567
642	-6622.42	0.388107
643	5128.45	-0.24017
644	-4320.83	0.336002
645	7355.93	0.527959
646	-4319.39	-0.50918
647	9207.61	0.093318
648	2035.66	0.113432
649	3908.1	-0.31716
650	-449.206	-0.25121
651	7826.5	0.418217
652	5004.43	0.442954
653	-3266.01	-0.72956
654	-3113.67	-0.3297
655	5502.17	0.120886
656	-5914.37	0.172067
657	6145.4	0.533961
658	5099.73	0.377821
659	3342.16	-0.2081
660	-3075.12	-0.48243
661	4689.1	0.232643
662	-2263.39	0.730059
663	5295.38	0.291189
664	7962.64	0.279884
665	-1031.91	-0.25811
666	1410.47	0.317525
667	5943.03	-0.47864
668	6454.49	0.825312
669	-2045.88	0.843815
670	-2175.67	0.09788
671	-4484.48	-0.60864
672	-2642.41	-0.28445
673	8444.08	0.496516
674	9342.7	0.32804
675	-2404.09	0.06541
676	5277.44	0.001674
677	1830.51	-0.143
678	-2449.63	-0.09248
679	1369.14	0.17472
680	-1254.91	-0.38505
681	-6241.26	0.028132
682	3931.41	0.452593
683	3797.28	-0.08989
684	-3254.87	-0.30638
685	9376.66	1.1112
686	1127.75	-0.01816
687	165.44	-0.54787
688	9201.57	1.03264
689	-4589.52	-0.24593
690	2345.76	1.02896
691	4167.85	-0.26654
692	-5863.27	-0.49435
693	-6505.1	-0.00637
694	3324.21	0.130433
695	244.056	-0.06864
696	-5757.41	-0.43895
697	-78.0484	-0.26434
698	7848.13	0.756541
699	-4443.1	-0.38246
700	4028.91	0.398725
701	420.23	0.21476
702	2883.57	0.544268
703	-4640.9	-0.20062
704	-894.056	0.753232
705	2667.52	-0.49999
706	-1820.7	0.450545
707	6038.72	0.03791
708	8284.42	0.582594
709	-3242.66	-0.37794
710	-3513.24	-0.48187
711	4326.8	-0.26711
712	-2073.43	-0.17357
713	5690.87	-0.27725
714	-3799.21	0.162522
715	3456.25	-0.21661
716	7975.44	1.24299
717	3137.11	0.671921
718	2033.92	-0.34204
719	7411.05	0.442143
720	9173.87	0.795704
721	-569.05	-0.42591
722	5489.1	-0.03786
723	-1639.76	-0.04848
724	-925.452	-0.43075
725	2960.38	-0.24553
726	9110.58	0.419788
727	2972.62	-0.05915
728	2333.67	0.192534
729	-4622.21	0.578683
730	-5684.16	-0.16776
731	-4254.35	-0.02757
732	1829.32	-0.30533
733	6714.52	0.668686
734	-5347.26	-0.29756
735	-4039.66	-0.2189
736	-4274.86	-0.77914
737	-2778	-0.46317
738	-3011.49	-0.83908
739	9725.72	0.464435
740	-101.741	-0.55823
741	4817.23	-0.15143
742	-2197.22	-0.16337
743	7163.1	-0.45105
744	5709.1	-0.48412
745	689.845	-0.68706
746	7802.04	-0.12835
747	4430.41	0.850346
748	161.582	0.039344
749	8939.78	0.1103
750	5306.32	0.521815
751	4658.39	0.354942
752	-1542.36	-0.21312
753	-2057.3	0.257237
754	-5662.74	-0.91409
755	1798.31	-0.12311
756	-4971.8	0.096649
757	3621.27	0.612058
758	-5820.75	-0.75894
759	1034.75	0.2389
760	-4863.34	0.067247
761	5231.33	-0.55296
762	6027.15	0.091708
763	8878.85	0.267076
764	3421.09	-0.24552
765	5440.15	-0.76068
766	-3383.77	-0.78171
767	-3420.67	-0.51777
768	8962.43	1.4979
769	8139.2	-0.04389
770	1831.57	0.005797
771	-675.093	0.31136
772	1394.31	0.198835
773	1056.11	-0.14374
774	3236.24	0.240392
775	5353.39	1.37894
776	6879.96	0.356043
777	-4374.58	-0.44407
778	-5417.89	0.102109
779	3710.46	0.700329
780	7448.67	0.144569
781	8026.53	0.097789
782	4804.87	0.151506
783	5766.83	-0.01762
784	4544.68	-0.0981
785	-3085.11	-0.2188
786	39.1504	0.191114
787	8690.85	0.247109
788	-6037.85	-0.2329
789	7552.32	0.454103
790	5638.67	0.180082
791	-2881.72	0.091271
792	7652.2	0.306585
793	4741.27	0.225673
794	9620.87	0.158126
795	7090.93	0.239194
796	3887.02	-0.18809
797	9609.08	0.535829
798	2270.95	-0.19417
799	-3261.92	-0.05322
800	6124.75	0.003987
801	-401.683	-0.74231
802	-6203.97	-0.32791
803	-6254.77	-0.81954
804	8211.63	-0.00298
805	2175.81	-0.50327
806	9274.24	-0.1647
807	909.76	-0.38955
808	5785.2	-0.29045
809	4268.67	-0.69638
810	88.3338	0.099929
811	5069.51	-0.37163
812	-1330.54	0.271325
813	-3138.68	-0.5833
814	475.041	0.15741
815	4891.88	0.299714
816	905.971	0.145963
817	8959.18	0.209376
818	-4799.47	-1.03901
819	-5287.65	-0.09655
820	-4700.3	-0.03777
821	-3927.34	1.00252
822	2795.88	-0.14725
823	-4890.83	-0.48231
824	4373.35	0.016045
825	-2221.3	-0.59957
826	9365.75	0.132549
827	-1639.19	0.380957
828	8771.19	-0.0021
829	5643.22	0.172047
830	-921.675	0.075171
831	-6043.7	0.290497
832	-5426.78	-0.46157
833	-4453.2	0.772655
834	4124.57	0.440973
835	-4936.3	-0.41011
836	-6703.34	-0.48123
837	2363.17	0.674564
838	-11.1178	-0.01148
839	5576.09	0.536702
840	7151.55	1.68793
841	1653.32	-0.1775
842	9838.1	0.808731
843	6312.7	0.515233
844	-3182.78	-0.07445
845	6035.59	0.81407
846	-4108.68	-0.05989
847	5195.28	-0.3732
848	-2071.43	0.883793
849	-340.881	0.155985
850	6673.66	0.144744
851	587.5	0.811257
852	-3914.47	-0.33922
853	2934	0.177188
854	7042.37	0.632821
855	-2715.33	-0.16698
856	8283.53	0.893656
857	2990.22	0.157483
858	-1466.67	0.209635
859	6493.49	0.911591
860	4597.08	0.676411
861	979.044	0.341595
862	8722.19	0.365477
863	657.894	0.897827
864	-4447.56	-0.40941
865	2355.28	0.022356
866	-3998.87	-0.12217
867	-1950.76	0.924794
868	-5071.2	0.385602
869	-4283.28	-0.38997
870	4868.25	0.218533
871	5557.32	0.855511
872	-5308.66	-0.41634
873	-5688.62	-0.89188
874	896.562	0.508868
875	5839.09	0.162028
876	-2857.07	-0.13299
877	-3243.29	-0.62024
878	-3792.56	-0.02214
879	-4796.1	0.262728
880	2521.15	-0.35218
881	1317.69	-0.34883
882	-2739.86	-1.44632
883	3531.04	1.08598
884	-4487.03	-0.4587
885	-611.942	0.689472
886	-1079.53	0.682279
887	7348.4	-0.08378
888	7158.69	0.189338
889	-3099.2	-0.1168
890	7006.96	0.449226
891	6368.21	1.04529
892	-5384.18	0.49198
893	7736.94	0.301092
894	6538.64	0.556995
895	8003.92	0.453425
896	-4526.18	-0.18849
897	-1353.99	0.60519
898	-5162.92	-0.36868
899	-3739.58	0.039911
900	-715.713	0.642985
901	-191.914	0.453649
902	-5628.2	0.092538
903	-243.91	0.537488
904	4723.17	1.34998
905	7949.85	1.49454
906	7002.73	0.999841
907	-4436.96	0.52095
908	-6235.01	-0.68827
909	4764.1	0.931531
910	-1172.6	0.103707
911	-4586.76	0.375432
912	-120.572	-0.06311
913	1459.96	0.267643
914	7543.18	1.22707
915	1863.08	0.256872
916	-2222.86	-0.06155
917	2091.5	0.339349
918	-4379.17	-0.46328
919	-4982.39	-0.10484
920	-1686.06	0.215392
921	-4676.21	0.452714
922	7911.43	0.158384
923	-6484.93	-0.25124
924	-4076.79	0.460626
925	-1882.01	0.665304
926	-5882.66	0.408713
927	4886.8	0.046736
928	-2987.35	-0.60881
929	8205.89	0.025938
930	7487.61	-0.06917
931	1149.84	0.625044
932	-5230.86	-0.0179
933	-2699.56	0.479369
934	1716.29	-0.35427
935	-2888.75	0.030485
936	-5272.41	-0.12564
937	1834	0.760683
938	-2312.65	-0.27152
939	-4696.73	-0.88609
940	-1579.88	0.437339
941	-5072.85	-0.53317
942	-2238.85	0.160832
943	2386.8	-0.383
944	2844.5	-0.67996
945	-3364.97	-0.53029
946	2779.67	-0.2445
947	6023.33	0.339225
948	366.116	1.05551
949	-2088.69	-0.46134
950	641.762	0.465704
951	252.589	0.023434
952	-4374.79	-0.09171
953	9162.2	0.387366
954	4497.96	0.352246
955	949.901	-0.3651
956	-1895.22	0.26589
957	-5998.49	-0.97991
958	6256.18	0.256795
959	-3928.34	-0.34317
960	-1678.87	0.564762
961	8498.49	1.12315
962	1981.13	-0.1879
963	4497.79	0.183812
964	-5986.21	-0.41424
965	7977.47	0.141795
966	9469.27	0.403063
967	7760.13	0.174054
968	4779.97	0.065733
969	-885.8	0.663864
970	5226.4	1.34222
971	-394.915	-0.26256
972	7420.83	-0.37419
973	6397.68	0.149837
974	5347.77	-0.51014
975	711.24	-0.25908
976	-2997.62	-0.21426
977	-354.37	-0.237
978	5595.98	-0.1173
979	9270.58	0.465285
980	1360.92	-0.07308
981	7252.08	0.149522
982	-3327.89	0.74621
983	-272.216	-0.47468
984	9528.94	0.347384
985	3048.3	-0.0575
986	5969.93	-0.13929
987	5361.88	1.11148
988	576.344	0.520531
989	1686.57	-0.56579
990	-1461.44	-0.08056
991	-2727.5	0.193458
992	-4233.47	-0.40186
993	-4551.33	0.104205
994	7557.24	-0.24617
995	8288.75	0.01581
996	-3323.46	0.266529
997	-5523.16	-0.36473
998	2163.21	0.122233
999	5744.09	1.21305
1000	9109.31	0.354571
1001	-994.074	0.498133
1002	3549.92	0.797479
1003	-4485.21	-0.40989
1004	1027.84	0.055921
1005	-572.241	0.180525
1006	-4731.48	-0.38254
1007	4033.53	-0.30651
1008	-4143.72	0.097564
1009	5600.58	0.472868
1010	4214.28	-0.01119
1011	-5386.62	-0.13262
1012	633.008	0.486265
1013	-4275.43	-0.84486
1014	4914.26	-0.12214
1015	-5019.59	-0.86005
1016	4463.93	-0.80022
1017	-5442.66	-0.31276
1018	5790.74	0.317736
1019	6864.36	0.071008
1020	7729.87	0.513077
1021	-884.581	0.713228
1022	8407.1	0.582855
1023	5188.99	0.067763
1024	8006.91	0
1025	1846.96	0.185997
1026	-2582.74	-0.20877
1027	-2748.01	0.822046
1028	-999.418	0.297224
1029	5002.63	0.736747
1030	-7080.71	-0.11783
1031	9556.59	0.397793
1032	28.251	0.293711
1033	5628.75	1.40435
1034	-185.274	-0.18735
1035	-3812.58	-0.0459
1036	-3010.71	-0.22565
1037	-647.951	0.101708
1038	-4727.64	-0.00995
1039	-4146.99	-0.06307
1040	-2609.09	0.781834
1041	-1623.24	-0.07561
1042	-6324.66	-0.33685
1043	2300.54	0.47184
1044	-3903.91	-0.55185
1045	-245.882	-0.00424
1046	-2381.15	-0.57212
1047	2445.94	-0.37951
1048	1526.29	-0.36432
1049	-5737.71	0.529942
1050	-5455.45	0.495865
1051	-2096.95	-0.50533
1052	1514	-0.30283
1053	-3450.87	-0.17094
1054	2696.14	-0.21457
1055	-2612.12	0.240827
1056	-7361.97	-0.65986
1057	4977.77	0.106274
1058	1625.58	-0.23843
1059	-5299.28	-0.20746
1060	8479.63	0.237481
1061	-4865.57	-0.08978
1062	190.839	-0.38319
1063	774.201	-0.15553
1064	-4245.95	-0.50654
1065	-1850.37	0.258531
1066	9681.95	1.03038
1067	-149.088	0.014877
1068	2915.92	0.042331
1069	6857.38	-0.07875
1070	1622.15	-0.35976
1071	1195.82	-0.16448
1072	614.755	0.243048
1073	3557.66	-0.36637
1074	-1490	-0.01668
1075	8993.16	0.565049
1076	-2321.26	0.178577
1077	10373.2	0.768764
1078	-2406.97	0.059649
1079	4843.2	-0.05188
1080	3898.8	0.494068
1081	3036.84	0.677639
1082	2229.25	0.136837
1083	-3875.74	-0.82028
1084	3749.96	-0.3024
1085	3010.14	-0.28481
1086	8629.99	0.422828
1087	9770.31	0.90322
1088	-2889.55	-0.52436
1089	8494.96	0.32649
1090	4617.87	-0.29758
1091	-5104.13	-0.54357
1092	4993.3	-0.25498
1093	1243.64	-0.24022
1094	9852.09	0.810644
1095	-6744.68	0.019931
1096	-2586.01	-0.09396
1097	2841.05	0.764186
1098	2493.22	0.559801
1099	8335.53	0.063709
1100	7194.74	0.37328
1101	-6041.64	0.291239
1102	2346.03	0.317219
1103	9343.36	0.690212
1104	9223.71	0.067215
1105	4708	0.059792
1106	7551.13	-0.1426
1107	5789.37	-0.39479
1108	-1625.12	0.380918
1109	-970.725	0.497937
1110	9198.38	0.310857
1111	-3029.45	0.129038
1112	4089.77	0.578467
1113	8919.24	0.574227
1114	3753.01	0.02234
1115	9662.9	0.363486
1116	-3547.47	0.007822
1117	-4082.57	-0.46081
1118	2177.28	-0.16254
1119	-881.897	-0.0137
1120	1311	0.749497
1121	-2028.37	-0.24548
1122	8550.07	0.188621
1123	294.647	-0.119
1124	5118.31	-0.43539
1125	-7010.9	-0.76222
1126	-5124.06	0.360182
1127	8253.57	0.184303
1128	-2145	0.28998
1129	7091.47	-0.50711
1130	-1616.34	-0.21707
1131	8436.48	-0.30399
1132	4595.31	-0.42256
1133	-5170.73	-0.42143
1134	-3186.95	-0.56377
1135	1777.58	-0.33399
1136	-335.706	-0.24636
1137	1665.76	-0.71617
1138	504.948	0.22421
1139	-4562.91	-0.24802
1140	-3199.63	-0.52145
1141	-6481.44	-0.39521
1142	1653.18	-1.12594
1143	7248.34	0.120641
1144	-4764.71	-0.39894
1145	3344.64	-0.42987
1146	-4464.98	-0.29124
1147	826.741	-0.52918
1148	-4603.54	0.240936
1149	9834.18	0.287684
1150	4777.99	0.324442
1151	3489.63	0.051053
1152	5566.34	0.47452
1153	-4632.44	-0.91528
1154	4475.71	-0.03148
1155	-6522.43	-0.73243
1156	7163.29	-0.4126
1157	3667.81	1.19421
1158	4296.63	0.225378
1159	9868.71	0.873896
1160	2768.95	0.099022
1161	-3657.35	-0.28128
1162	7312.21	0.479969
1163	-2686.2	-0.28595
1164	-3926.84	0.259664
1165	-439.581	-0.09423
1166	9868.61	0.319838
1167	3780.69	-0.12242
1168	8999.2	0.24575
1169	3929.84	0.101104
1170	6859.78	-0.1491
1171	-2753.46	-0.51908
1172	-1328.49	0.628301
1173	8450.53	-0.15307
1174	7753.91	0.153551
1175	-4296.06	-0.81547
1176	2916.75	-0.46365
1177	9858.63	0.521975
1178	3042.24	-0.32089
1179	-4927.25	-0.73518
1180	8101.84	-0.03368
1181	-7.4495	-0.56591
1182	6813.18	-0.16973
1183	621.626	0.271742
1184	-361.54	0.004146
1185	731.044	0.412387
1186	-4305.94	-0.26355
1187	6314.3	0.12671
1188	1573.01	0.51648
1189	-6782.88	-0.38718
1190	5459.39	0.767967
1191	-157.867	-0.3789
1192	-2967.93	-0.46223
1193	7693.24	-0.02632
1194	-6690.72	-0.36094
1195	8504.7	0.531884
1196	-6341.42	0.816499
1197	-261.912	-0.34435
1198	-5100.11	0.396741
1199	-4684.72	-0.15002
1200	3900.15	-0.41251
1201	2339.97	-0.17622
1202	-3500.63	-0.1469
1203	-929.812	-0.31857
1204	-1725.45	-0.32843
1205	9029.64	0.617596
1206	1048.91	-0.21324
1207	-6074.29	-0.56579
1208	-2077.11	0.104201
1209	-4137.33	0.162558
1210	-1257.24	-0.44513
1211	2191.07	0.03261
1212	-6144.19	-0.17873
1213	5875.01	0.022943
1214	7283.68	-0.09358
1215	1279.72	-0.28354
1216	6045.24	-0.44763
1217	3250.36	-0.34366
1218	7274.78	-0.07147
1219	-4954.87	0.34304
1220	-5575.94	-0.42515
1221	-4245.6	-0.88129
1222	7426.71	0.13498
1223	8806.1	0.713177
1224	7956.03	0.317918
1225	7024.36	0.239243
1226	-1607.65	0.126371
1227	-1418.81	-0.18494
1228	-6530.56	-0.02664
1229	5168.09	-0.02832
1230	3762.79	-0.37146
1231	5640.99	-0.23761
1232	-5401.64	-0.35339
1233	2846.82	-0.01622
1234	7349.7	-0.16443
1235	-814.032	-0.00084
1236	7270.28	0.332159
1237	-3200.2	-0.37671
1238	-659.695	-0.17685
1239	2915.08	-0.59932
1240	6916.2	0.496383
1241	8267.62	0.586273
1242	8013.76	-0.32594
1243	-2397.19	0.401775
1244	-288.102	0.882902
1245	-2704.23	-0.17854
1246	7340.32	-0.02619
1247	5256.55	-0.76613
1248	218.396	0.046458
1249	-95.8516	0.499619
1250	9046.42	0.238847
1251	9662.11	0.476269
1252	9472	0.97361
1253	-4575.38	-0.45067
1254	325.168	-0.06584
1255	-5512.98	-0.05736
1256	-3272.57	0.121411
1257	2369.23	-0.70551
1258	-979.863	-0.28409
1259	5036.48	-0.07953
1260	6410.91	-0.29944
1261	-2197.45	-0.54946
1262	6555.86	0.631437
1263	-2078.76	-0.08873
1264	1970.73	0.201591
1265	6020.82	0.425402
1266	-470.066	-0.08666
1267	-324.683	0.318177
1268	6798.62	0.171803
1269	-2587.15	-0.87654
1270	-5705.74	0.362686
1271	4066.17	0.471112
1272	6261.16	0.580044
1273	-180.696	-0.39064
1274	967.506	-0.21996
1275	6149.23	0.82287
1276	-3993.89	-0.10579
1277	3808.96	0.367754
1278	5206.19	0.12338
1279	5876.2	0.211953
1280	-6156.31	0.445183
1281	-4150.42	-0.77163
1282	-4704.01	-0.4788
1283	-3625.5	0.006122
1284	9662.14	0.436121
1285	8885.29	0.270276
1286	4774.65	-0.30756
1287	7245.07	0.196095
1288	-4669.5	-0.14234
1289	-1579	-0.16543
1290	-4919.31	0.022013
1291	8207.82	0.435958
1292	7734.39	0.344373
1293	983.606	-0.17135
1294	6448.11	-0.28555
1295	-5175.91	1.06363
1296	-1331.58	0.189824
1297	7047.59	0.793706
1298	6595.69	-0.4683
1299	-2785.4	-0.20515
1300	4599.78	-0.41135
1301	-4263.23	-0.08613
1302	-6526.02	-0.93372
1303	5143.6	-0.09538
1304	7954.3	0.140584
1305	9849.44	0.354628
1306	2974.57	0.143501
1307	236.18	0.773991
1308	8741.2	0.193086
1309	-7577.42	-0.84024
1310	3087.48	-0.49954
1311	-3351.94	-0.29658
1312	263.45	-0.05036
1313	2303.59	-0.68913
1314	1026.62	-0.35717
1315	-6432.94	0.019243
1316	7657.49	0.345246
1317	9766.5	0.596441
1318	-915.298	-0.23596
1319	4995.97	0.342227
1320	4104.12	0.260257
1321	-2289.77	-0.18689
1322	-6553.51	-0.42532
1323	-2070.53	-0.48748
1324	-3814.72	-0.18734
1325	298.907	-0.35847
1326	-4743.52	-0.30824
1327	8954.25	0.513364
1328	461.298	0.236846
1329	-5043.91	0.004232
1330	-99.7846	-0.85348
1331	-1563.69	-0.48531
1332	3086.34	0.286187
1333	1037.84	-0.21261
1334	-1342.65	-0.63331
1335	8472.26	0.246689
1336	6450.26	0.490422
1337	2951.43	0.385761
1338	2340.18	-0.02153
1339	-740.214	0.387251
1340	3891.07	0.21809
1341	-5357.77	-0.19923
1342	3062.42	-0.72708
1343	7430.23	0.055982
1344	7651.69	-0.12172
1345	8583.36	-0.34359
1346	9026.13	0.378125
1347	9651.21	0.660115
1348	8955.56	0.410964
1349	-5275.12	-0.95737
1350	-170.857	0.279017
1351	2194.94	0.113617
1352	10284.2	0.959918
1353	-2039.26	-0.36672
1354	8132.98	0.578521
1355	1623.66	0.081596
1356	1585.14	-0.17174
1357	3462.78	-0.57137
1358	-2875.85	-0.45602
1359	977.046	0.312141
1360	-5219.9	-0.00124
1361	2729.63	0.138388
1362	-1755.56	0.383355
1363	-5513.91	-0.16445
1364	3168.69	-0.05418
1365	764.137	0.160821
1366	-5955.79	-0.43605
1367	3474.07	-0.51572
1368	1012.65	0.242901
1369	-4434.12	-0.22948
1370	8683.8	0.370633
1371	-2046.71	0.073026
1372	7777.8	0.270977
1373	6433.95	-0.28449
1374	2370.35	-0.18332
1375	-485.157	0.016798
1376	1689.49	-0.57778
1377	9519.7	0.546491
1378	4268.68	0.277868
1379	3360.51	0.417638
1380	4306.79	-0.35211
1381	469.628	0.093042
1382	-2383.11	-0.9158
1383	9449.85	-0.16855
1384	29.5631	-0.17901
1385	-24.6086	-0.05298
1386	7937.98	-0.36164
1387	-66.8721	-0.48369
1388	-2063.03	-0.25108
1389	3333.48	-0.37947
1390	788.67	-0.53438
1391	-4743.21	0.069948
1392	6934.27	1.48673
1393	5513.32	0.515557
1394	-5061.5	-0.27607
1395	2571.39	0.23223
1396	9639.61	0.380842
1397	-4470.65	-0.18985
1398	8277.86	0.311481
1399	2717.51	0.399662
1400	3217.54	0.499549
1401	537.139	0.085798
1402	2273.73	-0.57873
1403	4708.44	-0.00313
1404	-3227.26	-0.35885
1405	1231.83	-0.34455
1406	51.7518	-0.33039
1407	4656.22	0.386221
1408	10142.8	1.10774
1409	7160.98	0.43413
1410	-3464	0.168428
1411	10397.7	0.355988
1412	9131.14	0.502128
1413	-4748.33	0.950667
1414	-4048.88	-0.80608
1415	4123.12	-0.31415
1416	-4787.74	-0.2234
1417	1384.96	0.643538
1418	1692.01	-0.31178
1419	-4165.46	-0.06532
1420	6347.3	-0.02615
1421	-1096.3	-0.31713
1422	-4502.95	-0.3779
1423	6290.9	0.004962
1424	-1583.59	-0.26156
1425	6991.47	-0.1282
1426	-5949.13	-0.16002
1427	-4434.1	-0.49841
1428	-4368.41	-0.30711
1429	6033.65	-0.31572
1430	6452.85	-0.02809
1431	-6515.71	-0.70644
1432	-3801.57	-0.15043
1433	8936.79	1.57384
1434	1915.6	0.180745
1435	-2696.31	0.58256
1436	5811.1	-0.41025
1437	-846.109	-0.28718
1438	331.434	-0.39236
1439	6407.01	0.406774
1440	1842.55	0.150711
1441	-6028.59	-0.74183
1442	6294.48	0.175929
1443	8346.03	-0.1111
1444	6948.77	0.460679
1445	5410.77	0.136075
1446	-3630.06	-0.22222
1447	-6137.52	-0.02956
1448	5844.58	0.112737
1449	6233.83	0.587538
1450	-6168.52	-0.64927
1451	1093.32	0.062301
1452	-2246.04	-0.40913
1453	-141.522	0.370584
1454	4662.66	-0.06079
1455	400.875	0.224517
1456	-2830.82	0.128851
1457	1895.86	0.080399
1458	9226.67	0.482225
1459	452.246	0.016958
1460	-3444.43	-0.26339
1461	9091.34	0.3089
1462	-2799.2	-0.81564
1463	287.887	0.036953
1464	6161.23	-0.12804
1465	-3139.56	0.162645
1466	-5329.02	-0.30485
1467	580.995	0.20852
1468	-2241.35	-0.64282
1469	-4490.37	0.142731
1470	-6684.91	-0.05899
1471	5883.24	-0.36979
1472	-5198.58	-0.14974
1473	4280.33	-0.18068
1474	-4975.45	-0.44009
1475	-221.517	-0.24257
1476	-3038.23	-0.2421
1477	-1789.72	-0.32227
1478	-3590.9	0.005341
1479	-967.58	-0.08011
1480	5958.67	0.74274
1481	-4328.92	0.111336
1482	-5497.61	-0.47719
1483	1826.58	0.336083
1484	1417.4	0.667899
1485	6262.58	-0.31263
1486	10079.1	0.75408
1487	1448.01	0.131251
1488	4508.39	-0.0247
1489	9826.32	1.14107
1490	3683.27	-0.41355
1491	8637.12	0.360205
1492	7868.36	0.427288
1493	-1793.34	-0.18418
1494	6957.99	-0.07763
1495	9826.85	0.566995
1496	6553.58	0.100375
1497	2732.9	-0.07415
1498	4154.05	-0.23944
1499	1196.57	0.007665
1500	-3951.09	-0.31041
1501	-6309.52	-0.24085
1502	5569.77	0.102128
1503	6597.84	-0.03714
1504	-3368.39	0.078781
1505	-2223.48	-0.64393
1506	6990.06	0.412812
1507	-1027.82	-0.27012
1508	6503.12	0.314429
1509	-541.75	0.111362
1510	381.078	-0.83808
1511	-373.437	-0.06166
1512	3498.41	0.735419
1513	1608.26	0.268501
1514	5265.28	-0.14902
1515	9285.28	0.314714
1516	5500.4	0.60146
1517	-5126.36	0.148897
1518	-4428.57	-0.40403
1519	10152.2	0.63265
1520	-4867.48	-0.41465
1521	1641.85	0.766129
1522	10337	0.516711
1523	6902.33	-0.46958
1524	4538.18	-0.44977
1525	-2831.14	-0.13288
1526	4572.25	0.003901
1527	5669.04	-0.47375
1528	-5972.24	-0.17138
1529	10014.6	0.713937
1530	-6675.9	-0.07347
1531	8519.39	-0.11055
1532	-1250.03	-0.18539
1533	-5328.14	0.211937
1534	8330.68	0.506707
1535	3609.75	0.049972
1536	-2714.06	-0.20649
1537	-643.776	-0.20234
1538	7170.88	-0.05964
1539	8153.76	0.481565
1540	8824.11	0.005992
1541	-5546.93	0.004309
1542	2303.57	-0.03713
1543	-3199.65	0.381687
1544	5424.2	-0.16946
1545	8923.32	0.810297
1546	-4029.52	-0.68738
1547	-4133.59	-0.53182
1548	-6058.52	-0.17156
1549	-4365.6	-0.46961
1550	7174.73	0.26259
1551	-2653.18	-0.10904
1552	-186.005	0.234693
1553	6810.03	-0.00706
1554	2138.57	-0.22562
1555	-353.47	0.193687
1556	10050.6	0.800512
1557	8483.36	1.14651
1558	-4681	-0.31081
1559	-2510.17	0.087903
1560	1540.97	-0.43456
1561	791.445	-0.25299
1562	-4865.98	-0.6021
1563	-4815.2	-0.40134
1564	7417.05	-0.29425
1565	-5713.79	0.465649
1566	-906.755	-0.19342
1567	-3995.32	0.117746
1568	8039.65	0.295792
1569	5547.32	-0.42357
1570	-2325.76	1.23733
1571	-4217.95	0.166662
1572	-4110.53	0.43389
1573	-4944.41	-0.4088
1574	6567.75	0.346067
1575	6259.01	0.021715
1576	-704.792	0.193302
1577	-5502.21	-0.09945
1578	8853.71	-0.07732
1579	-7357.09	-0.85989
1580	-4039.46	0.403304
1581	6044.85	-0.19413
1582	-3230.47	-0.39446
1583	-1454.56	-0.34632
1584	611.415	-0.10801
1585	7147.36	0.584966
1586	5090.5	0.689307
1587	-5153.1	-0.2849
1588	-5181.85	-0.09236
1589	-6082.17	0.234839
1590	-1193.57	0.122433
1591	-6403.1	-0.77657
1592	-2061.74	-0.40319
1593	-3821.83	-0.57016
1594	7848.21	0.281776
1595	5304.5	-0.29909
1596	9257.68	0.34622
1597	-2189.48	-0.22576
1598	6569.6	-0.2895
1599	9038.06	0.252531
1600	1736.98	-0.49733
1601	1700.45	0.124651
1602	-4199.08	-0.21851
1603	8976.45	0.112118
1604	-3287.36	-0.20772
1605	8961.92	0.426321
1606	8479.57	0.186269
1607	8150.71	-0.21419
1608	7149.2	0.187892
1609	9688.08	1.03841
1610	-2849.48	0.629226
1611	-2406.3	0.406487
1612	2846.67	0.406837
1613	-950.151	-0.82585
1614	6299.15	-0.17035
1615	-6459.38	-0.29428
1616	2604.81	0.388605
1617	-5913.79	-0.52391
1618	9416.93	0.79694
1619	5957.26	0.125351
1620	-5829.94	0.462104
1621	7593.22	0.111341
1622	1118.12	-0.202
1623	-1972.07	0.824645
1624	-1939.81	1.03872
1625	-1474.22	-0.21827
1626	612.207	-0.10702
1627	6033.28	-0.17852
1628	9043.12	-0.03429
1629	6860.96	0.417377
1630	138.908	-0.28695
1631	-1443.19	-0.47855
1632	6167.42	0.522694
1633	9251.01	-0.15766
1634	8759.33	0.206483
1635	3902.09	-0.41843
1636	-4714.5	0.272078
1637	3172.7	-0.41684
1638	3533.77	-0.15769
1639	-4127.82	-0.09787
1640	-5299.31	0.149545
1641	4941.65	-0.31431
1642	-6567.75	-0.08733
1643	-2025.55	-0.23556
1644	9704.88	1.27229
1645	-1196.81	-0.43887
1646	7834.4	0.063411
1647	2268.45	-0.63238
1648	-6250.83	-0.38463
1649	6647.9	-0.53047
1650	9349.16	0.042684
1651	-4953.37	0.005911
1652	5028.23	-0.06912
1653	7494.06	-0.23776
1654	8835.82	0.457107
1655	-1674.25	0.389738
1656	4642.38	0.195551
1657	2016.62	0.353524
1658	5626.58	-0.21884
1659	7861.9	-0.02953
1660	-6783.65	-0.04279
1661	6311.94	-0.06475
1662	-2264.97	0.611716
1663	-6143.11	0.133286
1664	6898.13	-0.2711
1665	-2233.11	0.465373
1666	-577.968	-0.40794
1667	-5615.02	-0.23314
1668	7292.91	0.030177
1669	7649.57	-0.03495
1670	-3830.2	-0.0839
1671	-4464.92	-0.80872
1672	-4231.12	-0.59905
1673	-221.657	-0.55023
1674	8181.79	-0.39798
1675	-3481.35	0.018374
1676	-2779.16	-0.44733
1677	-1456.33	0.242183
1678	-3962.42	-0.12031
1679	-2928.14	0.732956
1680	7127.29	0.788077
1681	3081.44	0.142061
1682	5435.13	-0.30245
1683	-4904.01	-0.18167
1684	-4659.76	-0.20138
1685	-5014.75	0.705153
1686	8005.52	-0.24864
1687	7825.73	0.195625
1688	9370.84	0.312189
1689	-1040.78	-0.56439
1690	223.015	0.641616
1691	9793.49	0.388684
1692	2404.07	-0.18937
1693	167.269	0.011919
1694	-755.897	0.687479
1695	-904.018	0.122995
1696	2447.9	0.375472
1697	2696.66	-0.01696
1698	1780.57	-0.48301
1699	-1043.31	0.101147
1700	1067.56	0.236253
1701	4394.79	-0.03987
1702	1551.31	0.349688
1703	4107.97	0.149889
1704	5358.11	0.09122
1705	-2614.46	-0.63298
1706	-5083.47	0.01191
1707	-5326.42	-0.26049
1708	-3367.24	-0.6306
1709	-5534.48	0.186937
1710	2930.9	-0.35985
1711	-5533.54	0.071849
1712	6068.74	0.267817
1713	-4693.55	0.114328
1714	5140.4	1.15996
1715	-3012.78	-0.77397
1716	-4855.85	-0.54024
1717	-2274.74	-0.39298
1718	2843.38	0.127748
1719	-1549.14	-0.09931
1720	-3368.69	-0.92307
1721	-686.21	0.022669
1722	2224.98	-0.51619
1723	-870.309	0.248895
1724	8926.3	0.05703
1725	-2522.93	-0.28725
1726	3763.55	0.696632
1727	5218.2	0.771925
1728	-2853.82	0.031893
1729	3214.21	-0.49637
1730	6070.58	0.390373
1731	965.888	-0.01494
1732	870.342	-0.38021
1733	-6234.39	-0.34018
1734	-4078.84	0.209762
1735	5271.11	0.171708
1736	9539.6	0.827336
1737	-4212.01	0.62931
1738	4983.06	0.615956
1739	-3635.53	0.304833
1740	-3386.13	0.42111
1741	-2212.48	0.173235
1742	1992.42	0.131836
1743	2435.93	-0.28519
1744	5681.03	0.048194
1745	-5386.19	-0.11748
1746	6904.97	0.324187
1747	6154.52	-0.2366
1748	6951.71	0.064685
1749	-330.642	-0.0385
1750	5489.66	0.486086
1751	2014.72	-0.35699
1752	4944.53	-0.0607
1753	7375.5	-0.18004
1754	3997.91	0.54017
1755	-3443.69	0.282692
1756	-125.968	-0.05664
1757	-89.3975	0.032988
1758	-3586.59	0.088717
1759	5147.52	0.567008
1760	-5670.38	-0.01978
1761	8052.8	-0.07727
1762	7768.17	-0.2377
1763	3841.59	-0.24796
1764	3719.42	0.114635
1765	4055.27	0.380275
1766	7549.41	0.013699
1767	6793.74	0.081933
1768	10049.4	0.336096
1769	162.389	-0.06237
1770	8671.39	0.392682
1771	-3938.76	0.218028
1772	9642.18	-0.10826
1773	418.606	-0.43156
1774	1999.82	1.64614
1775	-2713.15	-0.40611
1776	-2636.3	-0.36708
1777	5442.82	-0.66931
1778	6093.64	-0.03137
1779	-1321.8	-0.536
1780	3430.28	-0.43097
1781	5590.79	-0.17281
1782	6103.95	-0.39595
1783	5347.61	-0.22596
1784	3664.11	0.199885
1785	9750.21	0.357238
1786	8203.04	-0.25172
1787	7656.36	-0.11281
1788	-6092.82	-0.53369
1789	5651.39	0.266766
1790	-4897.43	-0.81824
1791	-5129.04	0.138343
1792	-5258.79	0.608849
1793	8298.62	0.423987
1794	-4957.71	-0.37359
1795	8137.21	0.35874
1796	-4863.08	0.055421
1797	-4869.85	-0.11397
1798	-2740.84	-0.61361
1799	-3126.71	-0.25099
1800	4642.33	0.134472
1801	-3801.48	-0.17544
1802	4414.66	-0.19892
1803	5035.95	-0.21758
1804	5912.11	0.163239
1805	-5700.23	-0.31483
1806	-3967.01	-0.11398
1807	5843.74	-0.03919
1808	8736.96	0.317781
1809	9134.49	0.112016
1810	4795.73	-0.18048
1811	10038.5	0.170396
1812	-5602.04	-0.32933
1813	1743.63	0.023032
1814	-4424	-0.27468
1815	-5984.42	-0.48119
1816	74.5873	-0.38768
1817	3592.55	-0.5721
1818	4513.04	-0.11092
1819	7599.36	0.324346
1820	3954.59	-0.05367
1821	10071.5	0.524101
1822	4892.48	-0.07967
1823	1403.69	-0.12925
1824	-1549.08	0.291226
1825	7804.05	0.409005
1826	3233.78	-0.33985
1827	7806.35	1.1817
1828	8422.22	0.276932
1829	-3809.76	-0.70451
1830	-4293.15	-0.58471
1831	7535.59	0.072164
1832	4467.93	0.068999
1833	4566.92	0.517782
1834	-4125.43	-0.13604
1835	730.172	0.126975
1836	-5028.8	0.248021
1837	-4873.97	-0.06384
1838	-6277.92	-0.02841
1839	74.7271	-0.04508
1840	-4921.84	0.013693
1841	9631.82	0.606703
1842	2166.38	0.01151
1843	-3210.8	0.360347
1844	-5216.9	-0.20617
1845	8192.74	-0.0061
1846	6221.87	0.913671
1847	-931.102	-0.13333
1848	6423	0.73987
1849	-2201.09	0.90589
1850	3389.57	-0.25087
1851	-4458.63	0.020417
1852	5653.49	0.444862
1853	9191.82	0.689734
1854	7910.78	-0.11967
1855	4330.11	0.293593
1856	-6219.25	-0.75615
1857	-2431.39	-0.5408
1858	5459.69	-0.05331
1859	-5882.16	0.025812
1860	-6132.06	-0.45461
1861	2665.12	0.246093
1862	3736.12	-0.2717
1863	-4491.17	0.626513
1864	3015.09	-0.21803
1865	-3686.3	0.009926
1866	-3707.81	0.250032
1867	-2862.46	-0.22462
1868	-4378.86	-0.40188
1869	-2928.83	-0.58985
1870	-4327.08	-0.08146
1871	1288.57	-0.24856
1872	-806.715	0.032303
1873	-5426.04	-0.52409
1874	72.66	0.378737
1875	4442.42	-0.7417
1876	-4604.52	-0.83157
1877	-5888.09	-0.10774
1878	-4230.72	0.405061
1879	7368.42	0.203439
1880	5677.65	1.46542
1881	-4769.63	0.634011
1882	9181.11	0.870168
1883	-5390.25	0.322727
1884	-1837.92	0.044399
1885	6582.12	0.041496
1886	5930.79	0.208025
1887	3039.85	0.000706
1888	-5008.02	0.142645
1889	895.979	0.754881
1890	-3024.89	0.235152
1891	7280.29	-0.22303
1892	4060.79	0.298559
1893	-5239.22	-0.26085
1894	-1243.89	0.62325
1895	7196.27	0.273313
1896	8680.13	0.780728
1897	-3945.4	0.283667
1898	-3577.18	-0.61356
1899	-3724.01	0.210659
1900	-5438.57	0.680436
1901	-1170.39	-0.29291
1902	5621.02	-0.05155
1903	2833.56	0.024224
1904	-3294.69	0.010309
1905	871.172	-0.53353
1906	-3943.1	-0.9198
1907	-4037.09	0.003937
1908	903.239	-0.16082
1909	-3203.14	0.249672
1910	-2270.14	-0.28718
1911	-3999.27	0.040463
1912	153.113	-0.01905
1913	9642.24	0.838467
1914	7354.42	0.229942
1915	8951.31	-0.17926
1916	8115.58	0.948689
1917	-2873.2	0.040029
1918	4878.91	-0.19043
1919	-5854.93	-0.83005
1920	4053.95	-0.38919
1921	-5579.85	-0.23059
1922	-2000.53	0.163818
1923	-2930.14	-0.52544
1924	-3040.5	0.028972
1925	-4669.46	-0.68456
1926	-433.302	-0.20117
1927	2554.29	-0.25971
1928	-5248.1	0.503103
1929	-4677.07	0.112073
1930	-2094.34	0.045617
1931	-5185.63	0.276235
1932	-1467.78	0.04091
1933	-6873.94	-0.15876
1934	1695.8	0.790852
1935	-3049.65	0.041325
1936	7531.71	0.013186
1937	-4682.76	0.009318
1938	483.585	-0.36006
1939	7821.2	1.00367
1940	5168.22	0.373266
1941	-4167.93	-0.26682
1942	8280.13	0.253171
1943	7999.47	0.501261
1944	8760.58	0.631946
1945	7025.9	-0.41227
1946	-3918.34	0.334419
1947	2110.12	-0.10999
1948	-1411.95	-0.1524
1949	-1312.16	-0.17735
1950	5273.23	-0.25155
1951	-4571.61	-0.43653
1952	9478.17	0.375266
1953	-4636.7	-0.26854
1954	1847.11	0.416061
1955	-5923.82	-0.69856
1956	7742.29	1.0061
1957	5746.58	0.64142
1958	5971.52	0.431183
1959	3512.72	-0.44494
1960	7487.55	0.409355
1961	-1886.63	-0.02098
1962	-3262.35	0.181677
1963	2958.17	0.760554
1964	-96.2286	-0.45008
1965	7306.77	0.17091
1966	-6800.49	0.158211
1967	-4183.51	-0.68439
1968	6479.81	-0.24274
1969	3297.16	0.146235
1970	7453.94	-0.12811
1971	71.2757	0.573773
1972	8015.14	-0.04594
1973	9508.15	0.013034
1974	-630.94	-0.35702
1975	6113.97	-0.47398
1976	-1324.38	-0.13389
1977	5130.64	-0.16613
1978	3898.91	-0.26829
1979	6236.7	0.156516
1980	7845.56	0.10839
1981	9078.12	-0.5393

## Sheet: Fig 3E
Patient	IKBKE copy number (log2 ration)	IKBKE mRNA (log2 ratio)
1	-0.165945	-0.35045
2	-0.117474	-0.53114
3	0.200672	-0.24319
4	-0.17576	-0.43267
5	0.0462764	0.268646
6	0.249225	-0.37433
7	-0.100122	0.427076
8	-0.171376	-0.21668
9	0.181272	0.460102
10	0.318307	0.248896
11	0.396896	0.201035
12	0.165946	0.445062
13	0.00467927	-0.14429
14	-0.206275	-0.18598
15	-0.193776	0.953289
16	0.0150164	0.054023
17	6.77e-13	-0.38377
18	0.209361	0.033662
19	-0.0035671	-0.25208
20	0.160401	0.220455
21	-0.232375	0.043635
22	0.286429	0.308974
23	0.238055	0.18727
24	0.264672	0.876285
25	0.124793	-0.19481
26	-0.258577	0.152806
27	-0.162963	0.274553
28	0.472232	0.802188
29	-0.207842	-0.50014
30	-0.0398683	-0.17768
31	-0.0147351	-0.10924
32	0.212313	0.34232
33	-0.0372349	-0.20009
34	0.216036	-0.13079
35	-0.147988	-0.21604
36	-3.75e-12	-0.03067
37	0.147245	0.974324
38	0.00258201	0.109006
39	-0.0704831	0.743221
40	0.0871739	-0.52337
41	0.142065	0.108657
42	-0.155754	-0.17288
43	0.223901	-0.36835
44	0.051737	0.128512
45	-0.0626746	0.261303
46	-0.0011839	-0.08789
47	0.293116	0.535334
48	0.173992	-0.43534
49	-0.169437	-0.2426
50	-0.103026	0.222851
51	-0.14507	-0.40434
52	0.188562	-0.09659
53	0.108398	-0.00893
54	0.183751	0.019565
55	-0.118624	-0.51743
56	0.346146	0.400018
57	0.188019	0.340793
58	0.327611	0.476252
59	-0.644042	-0.43064
60	-0.137891	0.105788
61	-0.0159107	-0.42288
62	0.0017794	0.393431
63	0.26618	-0.01547
64	0.176708	0.511017
65	0.206861	-0.10929
66	-0.14655	-0.08741
67	-0.0425937	-0.09813
68	-0.0046139	-0.12603
69	0.0587754	-0.08478
70	0.127036	-0.34885
71	-0.164155	-0.46978
72	0.305922	-0.04533
73	0.0806293	0.189879
74	0.0674869	-0.09624
75	0.234185	0.155974
76	0.176526	1.48452
77	-0.010351	0.217399
78	0.157705	0.186329
79	-0.156459	0.717886
80	0.165163	0.078704
81	-0.0618034	-0.04918
82	-0.171216	-0.61987
83	-0.184964	-0.28165
84	-0.0690778	-0.10692
85	-0.125284	-0.15658
86	-0.0896085	0.43078
87	0.0667696	0.147313
88	-0.147785	0.275157
89	-0.235791	-0.22257
90	-0.14968	-0.31221
91	-0.168275	-0.56316
92	0.16931	1.53795
93	-0.112942	0.196658
94	-0.13002	-0.2821
95	0.141564	-0.24655
96	-0.0662274	-0.08351
97	-0.109619	-0.31245
98	-0.137226	0.3596
99	-0.0657181	-0.30985
100	-0.0061967	-0.12016
101	-0.101648	0.207359
102	0.00619557	0.458733
103	-0.224866	-0.81486
104	-0.23508	-0.12623
105	-0.210356	-0.305
106	0.362906	0.71133
107	-0.207846	0.769387
108	0.00578665	-0.53362
109	-0.261462	0.203169
110	-0.222015	-0.36809
111	0.020883	0.072745
112	-0.0185845	-0.13475
113	-0.190654	-0.55986
114	-0.0056515	1.04591
115	-0.163977	0.778883
116	0.125534	0.230522
117	0.228607	0.284595
118	0.165549	0.074332
119	0.212379	-0.20032
120	-0.0074931	0.427185
121	0.372498	0.018135
122	-0.0512257	-0.13021
123	0.0866699	0.075278
124	0.0778688	-0.45705
125	-0.0620886	0.005481
126	-0.0621329	-0.3481
127	-0.0487888	-0.55757
128	0.0530371	-0.34647
129	0.0705804	0.544934
130	0.0809938	-0.08648
131	-0.286712	0.260533
132	-0.203222	0.757693
133	-0.0686956	-0.03661
134	0.162208	0.414927
135	-0.0409263	-0.09715
136	-0.102915	-0.59321
137	-0.034925	0.612053
138	-0.127033	-0.19927
139	-0.137301	0.11868
140	-0.133819	-0.34333
141	0.367851	-0.09159
142	-0.119097	-1.03977
143	0.134889	-0.07941
144	0.168044	-0.60965
145	-0.202118	-0.6229
146	-0.177503	-0.05954
147	-0.117052	0.023993
148	0.0792019	-0.2724
149	0.632783	0.27238
150	0.324825	0.294679
151	0.331908	0.220059
152	0.116674	0.367975
153	-0.141612	-0.32373
154	0.0618162	1.27906
155	0.113265	-0.30913
156	0.0193356	0.008616
157	0.186569	0.574994
158	0.100109	0.551467
159	-0.0598267	-0.52288
160	0.139513	0.227739
161	-0.0200666	-0.06675
162	0.449585	-0.0516
163	-0.0165011	-0.04117
164	-0.147561	-0.31453
165	0.3077	-0.1387
166	0.272392	0.132836
167	-0.135047	-0.04927
168	0.0630001	-0.16127
169	0.178413	-0.26098
170	-0.218341	0.411634
171	-0.122205	0.025987
172	0.0810803	0.155302
173	-0.332695	0.15777
174	0.210779	-0.33889
175	0.213186	-0.57875
176	-0.149257	0.287282
177	0.0389073	0.311351
178	0.0877425	0.306856
179	0.257777	0.187044
180	-0.130436	-0.01408
181	0.168913	-0.43202
182	-0.0759222	0.018166
183	-0.0481691	-0.24266
184	-0.101827	-0.77007
185	0.0314256	0.35153
186	0.0138134	-0.46064
187	-0.196165	-0.0734
188	-0.169793	-0.59366
189	0.02779	0.223579
190	-0.222544	0.389827
191	0.40125	-0.4345
192	0.498145	0.120032
193	0.172837	0.185794
194	-0.202071	0.127914
195	-0.0335781	0.567681
196	-0.124444	-0.14438
197	-0.112934	-0.13927
198	0.00838392	-0.16286
199	-0.0343126	-0.12521
200	-0.0065668	0.080469
201	-0.119802	-0.47313
202	0.11419	0.571919
203	0.421246	0.733201
204	0.0820464	0.195594
205	0.0573984	0.152881
206	0.293579	0.455351
207	0.100659	0.192316
208	0.188372	0.325085
209	0.152493	-0.07771
210	0.0414497	0.716167
211	0.157777	-0.10936
212	0.124461	-0.48038
213	-0.0269738	0.551872
214	0.266932	0.837334
215	-0.0149321	-0.54264
216	-0.0692092	0.033205
217	0.0945761	-0.43725
218	0.488725	0.987948
219	0.364539	0.123617
220	0.118461	-0.0064
221	0.288833	-0.22622
222	0.119523	-0.35278
223	-0.0223808	-0.15369
224	0.48053	0.199696
225	-0.299049	-0.40331
226	-0.0461797	0.214344
227	0.0196713	0.178342
228	-0.0411243	-0.80381
229	0.00187901	-0.00795
230	-0.0774755	-0.23229
231	-0.03924	1.27119
232	0.509223	1.41376
233	-0.0376014	-0.1555
234	-0.12617	-0.56097
235	-0.0911405	0.029393
236	0.061171	-0.21952
237	0.0884949	-0.46317
238	0.0634475	0.560375
239	0.350515	0.343722
240	-0.0474233	0.196634
241	-0.0544488	-0.09517
242	0.230071	-0.29031
243	-0.101849	0.134258
244	-0.221989	-0.39633
245	-0.136128	0.565325
246	-0.229145	-0.49005
247	0.273895	0.191684
248	0.0989213	0.12504
249	0.040467	0.255015
250	-0.061284	0.075646
251	0.0709718	0.380666
252	0.210984	0.061247
253	0.132461	0.158647
254	-0.168656	-0.38019
255	0.0430049	0.544605
256	0.357038	0.3614
257	-0.0083275	0.506757
258	-0.0748184	-0.06971
259	0.219592	-0.29577
260	0.40418	0.506885
261	0.159067	-0.15451
262	0.129017	1.30041
263	0.201823	0.398164
264	0.121779	0.435467
265	0.101889	1.24608
266	-0.0834678	-0.20214
267	-0.0890027	-0.46185
268	-0.065898	-0.06915
269	0.389816	0.908689
270	0.316456	-0.27425
271	0.0277766	0.238783
272	-0.138906	-0.17445
273	0.196022	0.356789
274	-0.177845	-0.53584
275	0.0570604	-0.27418
276	-0.0313871	0.339649
277	0.100657	0.283936
278	-0.058488	0.247563
279	-0.130231	0.60273
280	-0.14022	-0.1364
281	-0.0071251	0.81918
282	-0.130244	-0.26162
283	0.134294	0.188726
284	-0.0422209	1.05944
285	-0.0902896	-0.74558
286	0.0148924	0.619315
287	-0.0890362	0.077059
288	0.0784397	0.411893
289	-0.0371936	-0.60891
290	-0.0732564	-0.1955
291	0.168616	0.516557
292	0.110259	-0.40957
293	0.156468	-0.09739
294	-0.168338	-0.09983
295	-0.104301	-0.11217
296	0.0991672	0.31419
297	-0.0993961	-0.52935
298	-0.0622742	-0.15979
299	0.109368	0.273312
300	-0.412564	0.079584
301	0.32293	1.09338
302	0.20231	-0.12818
303	0.273164	-0.36566
304	0.127171	-0.27545
305	-0.207807	-0.45932
306	0.138296	-0.26247
307	0.191142	-0.02478
308	-0.228187	-0.18692
309	0.189	-0.05444
310	0.104197	-0.19266
311	-0.0080662	0.824538
312	0.0741928	0.362443
313	0.0987425	-0.19671
314	-0.0037912	0.496641
315	-0.162609	0.505342
316	0.0753885	-0.2052
317	0.271367	0.901691
318	-0.177191	0.616104
319	-0.113668	-0.01138
320	-0.199717	-0.1673
321	-0.178166	-0.31316
322	0.0824763	0.198622
323	-0.0563412	0.084979
324	-0.0805689	-0.15797
325	-0.244607	0.513001
326	0.222929	-0.51724
327	-0.0762194	0.041661
328	0.0907371	0.077825
329	0.141242	-0.19382
330	0.00877107	-0.16614
331	0.0958894	0.817064
332	0.206861	-0.07408
333	0.0600681	-0.22211
334	0.106126	-0.13922
335	-0.210767	0.303535
336	-0.196408	0.06451
337	-0.123438	-0.4022
338	-0.0715826	0.056793
339	-0.0567109	0.737268
340	-0.12511	-0.5034
341	-0.0974836	-0.28353
342	0.245459	-0.03199
343	0.288389	0.396004
344	2.89e-12	0.006741
345	0.18707	0.310098
346	-1.31e-13	-0.09994
347	-0.0612795	-0.67481
348	0.00092346	-0.58384
349	-0.174101	-0.31815
350	0.0499753	0.612858
351	0.112772	-0.15519
352	-0.217855	0.792534
353	-0.0318634	-0.317
354	-0.0925536	-0.34897
355	0.169673	-0.2364
356	0.549755	0.869159
357	-0.0942201	-0.57824
358	-0.0118734	-0.38068
359	-0.222597	-0.75644
360	-0.105843	-0.2076
361	0.0218771	0.602414
362	-0.0602183	-0.04448
363	-0.146882	-0.17783
364	-0.180009	0.615867
365	-0.218302	-0.3654
366	0.0759295	0.074589
367	0.276495	-0.33923
368	0.0815541	0.169876
369	-0.106893	0.042975
370	-0.0736634	0.010913
371	-0.11527	-0.51587
372	-0.139732	0.209558
373	-0.0906175	0.266746
374	0.351505	0.102046
375	-0.138189	0.307989
376	-0.119071	-0.08413
377	0.0449261	-0.13159
378	-0.103068	-0.64836
379	-0.185022	-0.60058
380	0.204027	0.211609
381	-0.0860708	-0.06803
382	-0.103035	0.443678
383	-0.0855484	0.210841
384	0.200213	-0.06875
385	0.0158107	-0.31182
386	-0.0397427	-0.53074
387	0.18723	-0.46273
388	-0.147557	0.038487
389	-0.137969	-0.67416
390	-0.0933824	0.58829
391	-0.0247263	-0.41185
392	0.0305609	-0.17594
393	0.0082917	0.033225
394	-0.280134	-0.13112
395	0.0545701	0.306713
396	-0.149502	0.084942
397	-0.15359	0.431358
398	0.0833398	0.209345
399	-0.21971	-0.38954
400	0.291995	0.517639
401	-0.208231	-0.52449
402	0.01414	0.456523
403	-0.114765	0.326915
404	-0.0447429	-0.65086
405	0.0839233	0.284801
406	-0.214207	-0.39997
407	-0.131613	0.888844
408	-0.122963	-0.17213
409	-0.0358667	0.099841
410	0.230479	0.055798
411	0.129874	0.180475
412	-0.0972031	0.048919
413	-0.129948	0.325391
414	-0.0339093	-0.29224
415	-0.226921	-0.91627
416	0.228882	0.335374
417	-0.205699	-0.64784
418	-0.116321	0.087006
419	0.00730283	0.16576
420	0.157298	-0.16842
421	0.0769211	0.114501
422	-0.0476169	-0.56752
423	-0.183668	-0.25463
424	-0.0173111	-0.01977
425	0.215564	0.071822
426	0.205346	-0.49555
427	-0.184761	-0.12891
428	-0.253618	0.028866
429	0.285242	0.289863
430	0.0832309	-0.10077
431	0.173223	-0.32309
432	-0.225571	-0.44263
433	-0.166607	-0.32131
434	0.183573	0.14927
435	-0.0977841	0.284766
436	-0.149999	-0.09962
437	0.167129	0.063455
438	0.0510293	0.23543
439	0.00092924	-0.05975
440	-0.0897007	0.057535
441	-0.148396	-0.3718
442	-0.0644942	-0.08822
443	-0.161537	0.156102
444	0.16786	-0.02111
445	-0.051659	0.186101
446	0.264139	0.783766
447	-0.0615612	0.107302
448	-0.0827555	0.089715
449	-0.189961	-0.03674
450	-0.0984612	0.269436
451	-0.113856	-0.1248
452	0.118465	0.796639
453	-0.275422	-0.79293
454	-0.194357	-0.55076
455	0.0725747	-0.30079
456	-0.177284	-0.38118
457	0.342511	-0.10651
458	0.0218886	0.134473
459	-0.0787579	0.043328
460	-0.22305	0.315968
461	0.0718452	0.237425
462	-0.170391	0.675233
463	0.00665981	0.402064
464	-0.239049	-0.2688
465	-0.156959	0.245594
466	0.0142153	-0.18022
467	0.033057	-0.44502
468	-0.215001	0.19462
469	-0.0368926	-0.36541
470	-0.145753	0.143373
471	-0.228431	-0.48062
472	-0.213012	-0.49755
473	-0.159343	-0.12922
474	0.0151875	0.086265
475	0.280616	0.101037
476	-4.98e-12	0.104159
477	-0.120607	-0.28902
478	0.071301	-0.07157
479	0.0692585	0.334158
480	-0.0322024	-0.32276
481	-0.140435	0.214024
482	-0.167879	0.445292
483	-0.0297117	-0.23122
484	0.0545379	0.078996
485	-0.0839351	-0.17633
486	-0.0120814	0.466297
487	-0.0985473	0.215688
488	-0.165876	-0.09935
489	0.193784	0.706057
490	-0.1707	-0.12564
491	-0.153187	-0.05013
492	0.0122352	0.187405
493	-0.112346	0.154011
494	0.0702387	0.145329
495	-0.0372707	-0.17699
496	0.0520118	0.227242
497	-0.0615221	0.172895
498	-0.34396	-0.25547
499	-0.149027	0.070613
500	0.035126	0.192285
501	-0.165729	-0.21512
502	-0.170579	-0.72008
503	0.10283	-0.47091
504	0.204939	0.284727
505	0.447112	0.866047
506	-0.126068	-0.11129
507	0.0185843	0.535587
508	0.429388	0.976087
509	0.348182	0.355406
510	0.0646481	0.15116
511	-0.156247	0.207558
512	0.174323	0.657001
513	-0.201945	0.429431
514	0.0914111	-0.3594
515	-0.235181	-0.08039
516	0.0269	0.255434
517	-0.0091591	0.310338
518	-0.208704	-0.33818
519	0.169235	-0.30884
520	-0.1509	0.649673
521	0.214048	-0.21891
522	-0.160575	-0.13823
523	0.126091	0.317568
524	0.268368	0.118831
525	0.13425	0.15247
526	-0.0865444	0.538373
527	0.0132441	0.32157
528	-0.100178	-0.33684
529	0.301941	0.555674
530	0.259659	-0.27669
531	-0.101926	0.507998
532	0.0355598	0.578679
533	0.153792	0.028149
534	-0.0932074	0.23248
535	0.0252725	-0.26811
536	-0.166356	-0.47458
537	0.108119	-0.03416
538	0.319335	-0.53123
539	-0.008041	0.054487
540	0.153205	-0.0303
541	0.0617677	-0.37085
542	0.0789187	0.442731
543	0.262527	-0.24996
544	0.184987	-0.62383
545	-0.152776	0.537631
546	-0.109675	-0.98098
547	-0.0256851	-0.29376
548	-0.040683	0.52408
549	0.166267	-0.29765
550	0.103318	0.656206
551	-0.0639489	0.055317
552	-0.207712	-0.28017
553	0.220555	1.03438
554	0.128128	-0.21965
555	-0.220268	-0.01878
556	-0.236214	1.59794
557	-2.7e-12	-0.35457
558	0.0455219	0.264849
559	0.288939	-0.37524
560	0.033415	-0.07148
561	-0.119287	-0.01336
562	-0.315372	-0.15663
563	0.247413	-0.28859
564	0.146761	0.662019
565	0.0508095	-0.59196
566	0.194532	0.09764
567	-0.149187	0.126852
568	0.104308	-0.89142
569	-0.109488	-0.05038
570	0.0977196	0.09482
571	-0.0572295	-0.17572
572	-0.250801	-0.46313
573	-0.127729	0.188246
574	0.236579	-0.12037
575	0.150228	-0.25369
576	0.0204198	-0.46953
577	0.0362587	-0.0387
578	0.0854344	-0.3831
579	-0.102754	-0.42392
580	0.0846132	-0.2404
581	0.0697075	-0.00841
582	0.0143352	0.501468
583	-0.0880746	-0.57149
584	0.109433	0.100206
585	0.324912	0.351692
586	0.132927	-0.04652
587	-0.100915	-0.34432
588	0.369398	-0.2577
589	0.174342	0.637668
590	0.00066236	-0.02786
591	-0.0253297	-0.41575
592	0.183001	-0.2644
593	0.413323	-0.08337
594	0.0697303	0.067511
595	-0.0600732	-0.16297
596	0.0315388	0.22777
597	0.0574955	-0.39048
598	-0.202285	0.044686
599	-0.0409259	0.285354
600	-0.126958	0.977723
601	0.018837	0.642924
602	0.0824274	0.127394
603	0.153756	-0.05606
604	0.165494	-0.19807
605	0.0246869	0.156707
606	0.463383	0.016412
607	0.0310359	0.429757
608	0.376883	0.998009
609	-0.0642592	-0.39771
610	-0.258969	0.44406
611	0.186846	0.135482
612	0.138378	-0.09696
613	-0.0294487	0.477797
614	-0.0988546	1.2713
615	0.00581812	-0.23847
616	-0.130705	-0.14939
617	-0.125406	-0.28588
618	0.18743	0.40391
619	-0.0923712	0.209414
620	-0.0552215	-0.05823
621	-0.236777	-0.21684
622	-0.0096673	0.564159
623	-0.052008	-0.30316
624	-0.072168	-0.05218
625	0.133877	-0.1872
626	-0.154553	0.657582
627	0.104399	0.683005
628	-0.102325	0.158412
629	-0.107073	0.040391
630	0.201335	-0.19849
631	-0.0106074	0.284557
632	0.00379232	-0.33725
633	0.0459167	0.015309
634	-0.0712395	0.027218
635	0.25453	-0.13491
636	-0.0716229	-0.2496
637	0.0626413	-0.03176
638	-0.138934	-0.53002
639	0.148209	-0.14111
640	-0.187167	-0.31312
641	0.0380017	0.04567
642	0.234125	0.388107
643	0.0495594	-0.24017
644	0.541569	0.336002
645	-0.0994584	0.527959
646	-0.0430138	-0.50918
647	-0.339116	0.093318
648	0.151247	0.113432
649	0.290423	-0.31716
650	0.0988297	-0.25121
651	0.222865	0.418217
652	0.228965	0.442954
653	-0.0867262	-0.72956
654	-0.0037803	-0.3297
655	0.155002	0.120886
656	0.282645	0.172067
657	0.181628	0.533961
658	0.114541	0.377821
659	-0.059491	-0.2081
660	-0.0957204	-0.48243
661	0.0228729	0.232643
662	0.165899	0.730059
663	0.175714	0.291189
664	0.00739563	0.279884
665	-0.110114	-0.25811
666	-0.0370042	0.317525
667	-0.172053	-0.47864
668	-0.0746122	0.825312
669	0.122235	0.843815
670	0.130468	0.09788
671	-0.13564	-0.60864
672	0.0109558	-0.28445
673	0.159556	0.496516
674	-0.125653	0.32804
675	0.111498	0.06541
676	0.10552	0.001674
677	-0.093198	-0.143
678	0.170661	-0.09248
679	0.120483	0.17472
680	-0.0282129	-0.38505
681	0.0137177	0.028132
682	-0.0716737	0.452593
683	-0.0119515	-0.08989
684	0.0892321	-0.30638
685	-0.126397	1.1112
686	-0.270342	-0.01816
687	-0.071428	-0.54787
688	-0.0624264	1.03264
689	0.0249614	-0.24593
690	0.129296	1.02896
691	-0.035398	-0.26654
692	-0.153604	-0.49435
693	0.120741	-0.00637
694	0.147016	0.130433
695	-0.0281606	-0.06864
696	0.0207044	-0.43895
697	0.134142	-0.26434
698	-0.0714837	0.756541
699	0.23598	-0.38246
700	0.171757	0.398725
701	0.105304	0.21476
702	0.0617812	0.544268
703	0.0755255	-0.20062
704	0.201279	0.753232
705	-0.157003	-0.49999
706	0.378033	0.450545
707	0.0896501	0.03791
708	0.144223	0.582594
709	-0.185237	-0.37794
710	-0.0912172	-0.48187
711	0.0238272	-0.26711
712	-0.121758	-0.17357
713	-0.683364	-0.27725
714	0.025424	0.162522
715	-0.0243649	-0.21661
716	0.402808	1.24299
717	0.158589	0.671921
718	0.118866	-0.34204
719	-0.132865	0.442143
720	-0.0499869	0.795704
721	-0.0784905	-0.42591
722	-0.249273	-0.03786
723	0.282419	-0.04848
724	-0.215851	-0.43075
725	0.185034	-0.24553
726	-0.0362831	0.419788
727	-0.0569005	-0.05915
728	0.316722	0.192534
729	0.392141	0.578683
730	-0.0747439	-0.16776
731	0.221483	-0.02757
732	0.103423	-0.30533
733	0.15784	0.668686
734	0.899928	-0.29756
735	0.163485	-0.2189
736	0.0531536	-0.77914
737	0.162342	-0.46317
738	-0.28145	-0.83908
739	-2.68e-12	0.464435
740	0.250412	-0.55823
741	0.035029	-0.15143
742	0.0412342	-0.16337
743	-0.024966	-0.45105
744	0.153874	-0.48412
745	0.0580919	-0.68706
746	-0.093121	-0.12835
747	0.802407	0.850346
748	-0.136564	0.039344
749	0.00359789	0.1103
750	0.0950856	0.521815
751	0.21833	0.354942
752	0.161587	-0.21312
753	0.273104	0.257237
754	-0.0798938	-0.91409
755	-0.0270947	-0.12311
756	0.0768496	0.096649
757	0.360876	0.612058
758	-0.29634	-0.75894
759	0.0864374	0.2389
760	0.316949	0.067247
761	0.226655	-0.55296
762	0.100929	0.091708
763	0.273054	0.267076
764	0.0697706	-0.24552
765	0.299454	-0.76068
766	0.201772	-0.78171
767	-0.0492821	-0.51777
768	-0.250182	1.4979
769	-0.224288	-0.04389
770	0.395749	0.005797
771	0.179376	0.31136
772	0.0681218	0.198835
773	-0.094012	-0.14374
774	-0.0418902	0.240392
775	0.049279	1.37894
776	0.0100669	0.356043
777	0.120589	-0.44407
778	-0.241788	0.102109
779	0.641128	0.700329
780	0.0823271	0.144569
781	-0.0059435	0.097789
782	0.0822542	0.151506
783	0.057944	-0.01762
784	-0.108984	-0.0981
785	-0.179075	-0.2188
786	0.120004	0.191114
787	-0.0180653	0.247109
788	0.235399	-0.2329
789	0.841617	0.454103
790	-0.154277	0.180082
791	0.150842	0.091271
792	-0.0323486	0.306585
793	-0.0396227	0.225673
794	-0.0413764	0.158126
795	0.12504	0.239194
796	-0.0989949	-0.18809
797	-0.232006	0.535829
798	0.0130987	-0.19417
799	0.274025	-0.05322
800	0.0739431	0.003987
801	0.253736	-0.74231
802	0.138152	-0.32791
803	-0.144927	-0.81954
804	-0.104498	-0.00298
805	0.0206791	-0.50327
806	-0.0685731	-0.1647
807	0.0596752	-0.38955
808	-0.0606196	-0.29045
809	0.163831	-0.69638
810	0.0994183	0.099929
811	-0.0926718	-0.37163
812	-0.0423668	0.271325
813	-0.216622	-0.5833
814	-0.209076	0.15741
815	-0.0257378	0.299714
816	0.141855	0.145963
817	-0.056514	0.209376
818	-0.197296	-1.03901
819	0.203451	-0.09655
820	0.13142	-0.03777
821	0.279156	1.00252
822	-0.0606137	-0.14725
823	0.0123313	-0.48231
824	-3.14e-12	0.016045
825	-0.281837	-0.59957
826	-0.122776	0.132549
827	0.213066	0.380957
828	-0.237826	-0.0021
829	-0.123589	0.172047
830	-0.153059	0.075171
831	-0.234887	0.290497
832	-0.250288	-0.46157
833	0.134396	0.772655
834	-0.174068	0.440973
835	-0.0224119	-0.41011
836	0.10802	-0.48123
837	0.237969	0.674564
838	0.233363	-0.01148
839	-0.030403	0.536702
840	-0.0977983	1.68793
841	0.0859806	-0.1775
842	-0.199679	0.808731
843	-0.206087	0.515233
844	-0.160787	-0.07445
845	0.1275	0.81407
846	-0.172377	-0.05989
847	-0.173206	-0.3732
848	0.257677	0.883793
849	-0.0690145	0.155985
850	-0.0514551	0.144744
851	-0.100541	0.811257
852	-0.119543	-0.33922
853	-0.0467385	0.177188
854	-0.119789	0.632821
855	-0.141946	-0.16698
856	-0.0766831	0.893656
857	0.109914	0.157483
858	-0.163254	0.209635
859	-0.207479	0.911591
860	0.132178	0.676411
861	0.0365563	0.341595
862	-0.081927	0.365477
863	0.296437	0.897827
864	-0.128872	-0.40941
865	0.198599	0.022356
866	0.117602	-0.12217
867	0.334991	0.924794
868	0.247748	0.385602
869	0.14027	-0.38997
870	-0.0064151	0.218533
871	-0.0829394	0.855511
872	-0.18776	-0.41634
873	-0.28534	-0.89188
874	0.0712608	0.508868
875	-0.118365	0.162028
876	-0.208317	-0.13299
877	-0.261255	-0.62024
878	0.19792	-0.02214
879	0.0943843	0.262728
880	0.0065785	-0.35218
881	-0.0609808	-0.34883
882	-0.241181	-1.44632
883	-0.0472828	1.08598
884	0.0888274	-0.4587
885	0.406863	0.689472
886	-0.0365829	0.682279
887	-0.206802	-0.08378
888	-0.0862324	0.189338
889	-0.0217674	-0.1168
890	-0.07099	0.449226
891	0.184067	1.04529
892	0.108461	0.49198
893	0.0403502	0.301092
894	-0.206563	0.556995
895	-0.109587	0.453425
896	-0.265787	-0.18849
897	0.16309	0.60519
898	-0.27081	-0.36868
899	-0.0811911	0.039911
900	0.0356306	0.642985
901	0.132153	0.453649
902	0.15526	0.092538
903	0.0289115	0.537488
904	0.0265204	1.34998
905	-0.0634011	1.49454
906	-0.0505365	0.999841
907	0.0409319	0.52095
908	0.0137124	-0.68827
909	-2.79e-12	0.931531
910	0.131099	0.103707
911	0.275779	0.375432
912	-0.10946	-0.06311
913	-0.0560605	0.267643
914	-0.120683	1.22707
915	0.0775408	0.256872
916	-0.293057	-0.06155
917	-0.155592	0.339349
918	-0.33897	-0.46328
919	0.129549	-0.10484
920	0.163314	0.215392
921	0.250197	0.452714
922	-0.190626	0.158384
923	-0.177705	-0.25124
924	0.140874	0.460626
925	0.0918551	0.665304
926	0.0779231	0.408713
927	0.420323	0.046736
928	0.121164	-0.60881
929	-0.181319	0.025938
930	0.216741	-0.06917
931	0.0605409	0.625044
932	-0.0584887	-0.0179
933	0.255158	0.479369
934	-0.118018	-0.35427
935	0.015168	0.030485
936	0.239385	-0.12564
937	-0.177667	0.760683
938	-0.139181	-0.27152
939	-0.193623	-0.88609
940	-0.142381	0.437339
941	0.07877	-0.53317
942	0.0742513	0.160832
943	-0.0119799	-0.383
944	-0.176489	-0.67996
945	-0.135557	-0.53029
946	0.0386193	-0.2445
947	-0.0812663	0.339225
948	0.362377	1.05551
949	-0.227968	-0.46134
950	0.048925	0.465704
951	-0.142927	0.023434
952	-0.317306	-0.09171
953	-0.0875486	0.387366
954	-0.0441285	0.352246
955	-0.152136	-0.3651
956	-0.0503022	0.26589
957	-0.378825	-0.97991
958	0.0176512	0.256795
959	-0.170555	-0.34317
960	0.204489	0.564762
961	-0.27351	1.12315
962	0.00612554	-0.1879
963	0.0581746	0.183812
964	0.186058	-0.41424
965	-0.019567	0.141795
966	-0.188676	0.403063
967	0.165856	0.174054
968	-0.154217	0.065733
969	0.0588503	0.663864
970	0.213504	1.34222
971	-0.140494	-0.26256
972	-0.110081	-0.37419
973	-0.177336	0.149837
974	-0.0752184	-0.51014
975	0.123185	-0.25908
976	0.400248	-0.21426
977	-0.110668	-0.237
978	-0.0592805	-0.1173
979	0.0384802	0.465285
980	0.161661	-0.07308
981	-0.0663234	0.149522
982	0.428797	0.74621
983	-0.106578	-0.47468
984	-0.154903	0.347384
985	-0.259432	-0.0575
986	0.0171635	-0.13929
987	-0.0026686	1.11148
988	0.163447	0.520531
989	-0.0653773	-0.56579
990	0.193602	-0.08056
991	0.14657	0.193458
992	0.283183	-0.40186
993	0.513916	0.104205
994	-0.299096	-0.24617
995	-0.0061079	0.01581
996	-0.0374302	0.266529
997	0.119679	-0.36473
998	0.0236393	0.122233
999	-0.148143	1.21305
1000	-0.303311	0.354571
1001	-0.0040815	0.498133
1002	0.305086	0.797479
1003	0.00352352	-0.40989
1004	-0.0397734	0.055921
1005	0.232069	0.180525
1006	0.108703	-0.38254
1007	-0.301269	-0.30651
1008	0.203038	0.097564
1009	-0.0990323	0.472868
1010	-0.122493	-0.01119
1011	0.181834	-0.13262
1012	0.126527	0.486265
1013	-0.0558327	-0.84486
1014	-0.0731025	-0.12214
1015	-0.149033	-0.86005
1016	-0.353991	-0.80022
1017	-0.131695	-0.31276
1018	-0.308027	0.317736
1019	-0.0541022	0.071008
1020	0.0134031	0.513077
1021	0.276657	0.713228
1022	0.0892662	0.582855
1023	-0.052244	0.067763
1024	-0.174221	0
1025	0.00407741	0.185997
1026	-0.240101	-0.20877
1027	0.0201713	0.822046
1028	0.124017	0.297224
1029	-0.0850183	0.736747
1030	-0.0431289	-0.11783
1031	-0.182921	0.397793
1032	-0.129831	0.293711
1033	0.0967273	1.40435
1034	-0.169247	-0.18735
1035	0.205392	-0.0459
1036	0.0278915	-0.22565
1037	0.0558444	0.101708
1038	0.258759	-0.00995
1039	0.10552	-0.06307
1040	0.00670472	0.781834
1041	-0.0351406	-0.07561
1042	-0.033308	-0.33685
1043	0.181981	0.47184
1044	-0.125479	-0.55185
1045	-0.177886	-0.00424
1046	-0.109795	-0.57212
1047	-0.0634539	-0.37951
1048	-0.195679	-0.36432
1049	0.341043	0.529942
1050	0.204805	0.495865
1051	0.0844513	-0.50533
1052	-0.185271	-0.30283
1053	-0.0245887	-0.17094
1054	-0.218332	-0.21457
1055	-0.158676	0.240827
1056	0.284653	-0.65986
1057	-0.102741	0.106274
1058	0.116229	-0.23843
1059	0.149373	-0.20746
1060	0.161348	0.237481
1061	0.211188	-0.08978
1062	-0.093835	-0.38319
1063	-0.0630299	-0.15553
1064	-0.209845	-0.50654
1065	-0.033799	0.258531
1066	-0.150598	1.03038
1067	0.0307668	0.014877
1068	0.034534	0.042331
1069	0.0516074	-0.07875
1070	-0.239651	-0.35976
1071	0.0981233	-0.16448
1072	0.0577584	0.243048
1073	-0.0299848	-0.36637
1074	-0.185462	-0.01668
1075	0.0947396	0.565049
1076	0.0753899	0.178577
1077	-0.209178	0.768764
1078	-0.0328284	0.059649
1079	-0.135833	-0.05188
1080	-0.143783	0.494068
1081	-0.0800194	0.677639
1082	-0.103044	0.136837
1083	-0.151642	-0.82028
1084	-0.0647147	-0.3024
1085	-0.0387032	-0.28481
1086	-0.122474	0.422828
1087	-0.163578	0.90322
1088	-0.0149057	-0.52436
1089	-0.270485	0.32649
1090	-0.242418	-0.29758
1091	-0.131871	-0.54357
1092	0.0773941	-0.25498
1093	-0.0970298	-0.24022
1094	-0.142069	0.810644
1095	-0.183768	0.019931
1096	0.0303556	-0.09396
1097	0.0981467	0.764186
1098	0.311438	0.559801
1099	-0.010277	0.063709
1100	0.125479	0.37328
1101	0.23115	0.291239
1102	-0.147394	0.317219
1103	-0.113781	0.690212
1104	-0.205752	0.067215
1105	-0.193071	0.059792
1106	-0.0032182	-0.1426
1107	-0.182038	-0.39479
1108	0.277853	0.380918
1109	-0.0150671	0.497937
1110	-0.0496796	0.310857
1111	0.274459	0.129038
1112	-0.0542229	0.578467
1113	-0.047635	0.574227
1114	-0.072811	0.02234
1115	-0.21732	0.363486
1116	-0.0045265	0.007822
1117	-0.0744878	-0.46081
1118	0.048126	-0.16254
1119	0.163729	-0.0137
1120	0.310707	0.749497
1121	0.0340425	-0.24548
1122	-0.0237632	0.188621
1123	0.0837767	-0.119
1124	-0.234258	-0.43539
1125	-0.306955	-0.76222
1126	0.148009	0.360182
1127	-0.372541	0.184303
1128	0.276641	0.28998
1129	0.0638989	-0.50711
1130	0.085575	-0.21707
1131	0.0503957	-0.30399
1132	-0.167754	-0.42256
1133	0.127813	-0.42143
1134	0.191184	-0.56377
1135	0.0725743	-0.33399
1136	-0.222635	-0.24636
1137	-0.160186	-0.71617
1138	0.218867	0.22421
1139	-0.0337394	-0.24802
1140	0.272399	-0.52145
1141	-0.204876	-0.39521
1142	-0.274133	-1.12594
1143	-0.18945	0.120641
1144	-0.0853923	-0.39894
1145	-0.0519399	-0.42987
1146	-0.0340044	-0.29124
1147	0.131267	-0.52918
1148	0.214969	0.240936
1149	-0.346302	0.287684
1150	0.122515	0.324442
1151	0.0612837	0.051053
1152	0.111252	0.47452
1153	-0.0473679	-0.91528
1154	-0.0114068	-0.03148
1155	-0.290255	-0.73243
1156	-0.112539	-0.4126
1157	0.0992573	1.19421
1158	-0.0850978	0.225378
1159	-0.0641064	0.873896
1160	0.0317935	0.099022
1161	-0.143797	-0.28128
1162	-0.168209	0.479969
1163	-0.319246	-0.28595
1164	0.0863583	0.259664
1165	0.0330763	-0.09423
1166	-0.199039	0.319838
1167	-0.0340114	-0.12242
1168	-0.081311	0.24575
1169	-0.268627	0.101104
1170	-0.0594572	-0.1491
1171	0.0742119	-0.51908
1172	0.370309	0.628301
1173	-0.255247	-0.15307
1174	-0.109868	0.153551
1175	0.00037161	-0.81547
1176	-0.280093	-0.46365
1177	-0.123408	0.521975
1178	-0.0529455	-0.32089
1179	-0.169216	-0.73518
1180	-0.299278	-0.03368
1181	-0.230808	-0.56591
1182	-0.26171	-0.16973
1183	0.0682402	0.271742
1184	-0.0527605	0.004146
1185	0.132944	0.412387
1186	0.0177498	-0.26355
1187	-0.149217	0.12671
1188	-0.135524	0.51648
1189	0.0205412	-0.38718
1190	0.292314	0.767967
1191	-0.101974	-0.3789
1192	0.0486867	-0.46223
1193	0.187049	-0.02632
1194	-0.146867	-0.36094
1195	-0.115704	0.531884
1196	0.521037	0.816499
1197	0.176254	-0.34435
1198	0.169927	0.396741
1199	-0.052223	-0.15002
1200	-0.15507	-0.41251
1201	0.0910904	-0.17622
1202	-0.241429	-0.1469
1203	-0.1777	-0.31857
1204	-0.102196	-0.32843
1205	-0.0906799	0.617596
1206	0.0587593	-0.21324
1207	0.112505	-0.56579
1208	0.234124	0.104201
1209	-0.0424942	0.162558
1210	-0.0410645	-0.44513
1211	-0.0303044	0.03261
1212	0.283814	-0.17873
1213	-0.0197072	0.022943
1214	-0.309104	-0.09358
1215	-0.0074793	-0.28354
1216	-0.135601	-0.44763
1217	-0.251219	-0.34366
1218	-0.121546	-0.07147
1219	0.0899733	0.34304
1220	-0.0824582	-0.42515
1221	0.0533176	-0.88129
1222	-0.162247	0.13498
1223	0.0152678	0.713177
1224	-0.0972358	0.317918
1225	0.150392	0.239243
1226	-0.123269	0.126371
1227	-0.162548	-0.18494
1228	0.117724	-0.02664
1229	-0.0697429	-0.02832
1230	-0.102699	-0.37146
1231	-0.124197	-0.23761
1232	-0.1695	-0.35339
1233	-0.226895	-0.01622
1234	-0.200129	-0.16443
1235	-0.245357	-0.00084
1236	-0.0635886	0.332159
1237	-0.201097	-0.37671
1238	0.0896635	-0.17685
1239	-0.254635	-0.59932
1240	-0.0854508	0.496383
1241	-0.130615	0.586273
1242	-0.144994	-0.32594
1243	0.183321	0.401775
1244	0.284694	0.882902
1245	0.0396882	-0.17854
1246	-0.230841	-0.02619
1247	-6.73e-12	-0.76613
1248	0.0295344	0.046458
1249	0.166265	0.499619
1250	-0.0996212	0.238847
1251	-0.0761616	0.476269
1252	-0.220683	0.97361
1253	-0.0075877	-0.45067
1254	0.298661	-0.06584
1255	-0.0253905	-0.05736
1256	0.10327	0.121411
1257	-0.119137	-0.70551
1258	-0.10788	-0.28409
1259	-0.0926925	-0.07953
1260	-0.212924	-0.29944
1261	-0.132785	-0.54946
1262	-0.153455	0.631437
1263	0.169998	-0.08873
1264	-0.286616	0.201591
1265	0.0759491	0.425402
1266	-0.140206	-0.08666
1267	0.00828317	0.318177
1268	-0.0794611	0.171803
1269	0.0983773	-0.87654
1270	0.207864	0.362686
1271	0.0359711	0.471112
1272	-0.0641558	0.580044
1273	-0.262767	-0.39064
1274	-0.117182	-0.21996
1275	-0.198473	0.82287
1276	-0.143525	-0.10579
1277	0.16354	0.367754
1278	-0.157329	0.12338
1279	-0.245739	0.211953
1280	0.157407	0.445183
1281	-0.0958933	-0.77163
1282	-0.186164	-0.4788
1283	0.117907	0.006122
1284	-0.239544	0.436121
1285	-0.208852	0.270276
1286	0.240308	-0.30756
1287	-0.15064	0.196095
1288	-0.225016	-0.14234
1289	-0.202182	-0.16543
1290	-0.0178246	0.022013
1291	-0.0391786	0.435958
1292	-0.031811	0.344373
1293	0.0445948	-0.17135
1294	-0.0609616	-0.28555
1295	0.162108	1.06363
1296	-0.236707	0.189824
1297	0.0186835	0.793706
1298	-0.243307	-0.4683
1299	0.0725571	-0.20515
1300	-0.126887	-0.41135
1301	0.0645237	-0.08613
1302	0.0483502	-0.93372
1303	-0.0243573	-0.09538
1304	0.197735	0.140584
1305	-0.330825	0.354628
1306	0.133168	0.143501
1307	0.0965428	0.773991
1308	-0.0411264	0.193086
1309	-0.0888899	-0.84024
1310	-0.312754	-0.49954
1311	0.162561	-0.29658
1312	-0.143446	-0.05036
1313	-0.0789899	-0.68913
1314	-0.118946	-0.35717
1315	-1.4e-12	0.019243
1316	-0.0083312	0.345246
1317	-0.163719	0.596441
1318	0.0177255	-0.23596
1319	0.0664603	0.342227
1320	-0.0712813	0.260257
1321	-0.111918	-0.18689
1322	0.199259	-0.42532
1323	-0.0149496	-0.48748
1324	-0.307435	-0.18734
1325	-0.0283862	-0.35847
1326	0.155968	-0.30824
1327	-0.041634	0.513364
1328	0.139536	0.236846
1329	0.196168	0.004232
1330	-0.160599	-0.85348
1331	0.0598623	-0.48531
1332	-0.039798	0.286187
1333	0.00287266	-0.21261
1334	-0.412499	-0.63331
1335	-0.0598468	0.246689
1336	-0.183769	0.490422
1337	0.147405	0.385761
1338	0.085472	-0.02153
1339	0.232565	0.387251
1340	0.188058	0.21809
1341	0.285516	-0.19923
1342	-0.14189	-0.72708
1343	-0.0906719	0.055982
1344	0.03654	-0.12172
1345	-0.137934	-0.34359
1346	-0.267628	0.378125
1347	-0.298577	0.660115
1348	-0.0876106	0.410964
1349	0.0377697	-0.95737
1350	0.160823	0.279017
1351	-0.0080437	0.113617
1352	-0.0817583	0.959918
1353	0.0349273	-0.36672
1354	-0.225491	0.578521
1355	-0.0489026	0.081596
1356	-0.0811025	-0.17174
1357	-0.137739	-0.57137
1358	0.071172	-0.45602
1359	0.111974	0.312141
1360	0.0782204	-0.00124
1361	-0.137462	0.138388
1362	0.0893729	0.383355
1363	-0.18915	-0.16445
1364	-0.0609372	-0.05418
1365	0.0378859	0.160821
1366	-0.195241	-0.43605
1367	-0.124435	-0.51572
1368	0.0338347	0.242901
1369	-0.0221588	-0.22948
1370	-0.213111	0.370633
1371	-0.0643204	0.073026
1372	0.006398	0.270977
1373	-0.244306	-0.28449
1374	0.22865	-0.18332
1375	0.105435	0.016798
1376	0.279125	-0.57778
1377	-0.0014723	0.546491
1378	-0.160638	0.277868
1379	-0.078305	0.417638
1380	-0.112152	-0.35211
1381	0.265434	0.093042
1382	0.0897291	-0.9158
1383	-0.0291472	-0.16855
1384	0.103537	-0.17901
1385	-0.146411	-0.05298
1386	-0.227427	-0.36164
1387	-0.142238	-0.48369
1388	0.149431	-0.25108
1389	-0.198397	-0.37947
1390	-0.252114	-0.53438
1391	0.133521	0.069948
1392	0.0299482	1.48673
1393	0.061492	0.515557
1394	-0.215249	-0.27607
1395	-0.0192241	0.23223
1396	-0.186074	0.380842
1397	-0.180901	-0.18985
1398	-0.0076428	0.311481
1399	0.176202	0.399662
1400	0.295035	0.499549
1401	0.00343204	0.085798
1402	-0.194213	-0.57873
1403	-0.10802	-0.00313
1404	-0.223054	-0.35885
1405	-0.200432	-0.34455
1406	0.19517	-0.33039
1407	0.0828333	0.386221
1408	-0.13726	1.10774
1409	0.280572	0.43413
1410	0.0585632	0.168428
1411	-0.132499	0.355988
1412	-0.172523	0.502128
1413	0.103919	0.950667
1414	0.09306	-0.80608
1415	0.0608164	-0.31415
1416	-0.230927	-0.2234
1417	0.0549751	0.643538
1418	-0.0961318	-0.31178
1419	0.217616	-0.06532
1420	-0.0926425	-0.02615
1421	-0.461466	-0.31713
1422	0.0846044	-0.3779
1423	0.123674	0.004962
1424	-0.253555	-0.26156
1425	-0.186592	-0.1282
1426	0.0609176	-0.16002
1427	-0.22648	-0.49841
1428	-0.109164	-0.30711
1429	-0.0350514	-0.31572
1430	-0.231557	-0.02809
1431	-0.267227	-0.70644
1432	-0.0901672	-0.15043
1433	-0.0355014	1.57384
1434	-0.0084601	0.180745
1435	0.243759	0.58256
1436	-0.102341	-0.41025
1437	-0.104667	-0.28718
1438	-0.112932	-0.39236
1439	-0.279979	0.406774
1440	0.0970509	0.150711
1441	-0.214513	-0.74183
1442	-0.0842765	0.175929
1443	-0.145983	-0.1111
1444	-0.498145	0.460679
1445	0.060016	0.136075
1446	-0.165163	-0.22222
1447	0.276082	-0.02956
1448	-0.071992	0.112737
1449	0.243768	0.587538
1450	-0.147971	-0.64927
1451	0.198895	0.062301
1452	-0.189508	-0.40913
1453	-0.182973	0.370584
1454	0.192045	-0.06079
1455	0.215789	0.224517
1456	0.174691	0.128851
1457	0.169356	0.080399
1458	-0.115492	0.482225
1459	-0.223654	0.016958
1460	0.0861865	-0.26339
1461	0.265159	0.3089
1462	-0.0688575	-0.81564
1463	-0.248063	0.036953
1464	-0.0597641	-0.12804
1465	0.00216827	0.162645
1466	-0.0687284	-0.30485
1467	-0.0059197	0.20852
1468	0.0285265	-0.64282
1469	0.549796	0.142731
1470	0.201488	-0.05899
1471	0.134012	-0.36979
1472	0.254291	-0.14974
1473	-0.162259	-0.18068
1474	-0.239712	-0.44009
1475	-0.0685026	-0.24257
1476	-0.260174	-0.2421
1477	-0.320963	-0.32227
1478	-0.105121	0.005341
1479	-0.012941	-0.08011
1480	-0.0536298	0.74274
1481	0.106237	0.111336
1482	-0.153263	-0.47719
1483	-0.0195987	0.336083
1484	0.159636	0.667899
1485	-0.255701	-0.31263
1486	-0.160816	0.75408
1487	-0.138459	0.131251
1488	-0.0627205	-0.0247
1489	-0.173668	1.14107
1490	-0.0293243	-0.41355
1491	-0.143875	0.360205
1492	-0.0866809	0.427288
1493	-0.26984	-0.18418
1494	-0.150085	-0.07763
1495	-0.0295997	0.566995
1496	-0.156173	0.100375
1497	0.0251075	-0.07415
1498	-0.228058	-0.23944
1499	0.153685	0.007665
1500	-0.283168	-0.31041
1501	0.0465799	-0.24085
1502	-0.0624645	0.102128
1503	-0.290437	-0.03714
1504	-0.0928335	0.078781
1505	-0.147641	-0.64393
1506	-0.0551124	0.412812
1507	-0.138275	-0.27012
1508	-0.216935	0.314429
1509	0.0811576	0.111362
1510	-0.202109	-0.83808
1511	-0.229431	-0.06166
1512	0.071264	0.735419
1513	0.0930132	0.268501
1514	-0.236892	-0.14902
1515	-0.175695	0.314714
1516	-0.038958	0.60146
1517	0.0230581	0.148897
1518	-0.329009	-0.40403
1519	-0.201727	0.63265
1520	-0.0737781	-0.41465
1521	0.206906	0.766129
1522	-0.0839478	0.516711
1523	0.0761832	-0.46958
1524	-0.311334	-0.44977
1525	-0.0691849	-0.13288
1526	0.00117323	0.003901
1527	0.045349	-0.47375
1528	-0.028752	-0.17138
1529	-0.228691	0.713937
1530	0.199711	-0.07347
1531	-0.148566	-0.11055
1532	-0.0393671	-0.18539
1533	0.287088	0.211937
1534	-0.223882	0.506707
1535	-0.140346	0.049972
1536	0.0130629	-0.20649
1537	-0.256188	-0.20234
1538	-0.0047731	-0.05964
1539	0.0516245	0.481565
1540	-0.0348376	0.005992
1541	0.134285	0.004309
1542	0.0719003	-0.03713
1543	0.0579565	0.381687
1544	-0.154415	-0.16946
1545	-0.148021	0.810297
1546	-0.273159	-0.68738
1547	0.00805214	-0.53182
1548	0.0673634	-0.17156
1549	0.00926062	-0.46961
1550	0.0716065	0.26259
1551	0.051138	-0.10904
1552	0.18047	0.234693
1553	-0.0974175	-0.00706
1554	-0.0779467	-0.22562
1555	0.141437	0.193687
1556	-0.294409	0.800512
1557	-0.0804576	1.14651
1558	-0.175403	-0.31081
1559	0.186098	0.087903
1560	0.109439	-0.43456
1561	-0.20551	-0.25299
1562	-0.226967	-0.6021
1563	-0.125424	-0.40134
1564	-0.285648	-0.29425
1565	0.0695446	0.465649
1566	-0.0912907	-0.19342
1567	0.0706948	0.117746
1568	-0.25598	0.295792
1569	-0.0855802	-0.42357
1570	0.406677	1.23733
1571	0.10213	0.166662
1572	0.174591	0.43389
1573	-0.155402	-0.4088
1574	0.0854429	0.346067
1575	0.0573279	0.021715
1576	0.012579	0.193302
1577	0.116333	-0.09945
1578	-0.0409377	-0.07732
1579	-0.0810715	-0.85989
1580	0.209519	0.403304
1581	-0.115065	-0.19413
1582	-0.284052	-0.39446
1583	-0.0340629	-0.34632
1584	0.126992	-0.10801
1585	-0.101023	0.584966
1586	0.00161105	0.689307
1587	-0.075764	-0.2849
1588	0.0236771	-0.09236
1589	-0.0023207	0.234839
1590	-0.0091636	0.122433
1591	0.0968659	-0.77657
1592	-0.310654	-0.40319
1593	-0.216597	-0.57016
1594	-0.0448084	0.281776
1595	-0.0439918	-0.29909
1596	-0.0728157	0.34622
1597	-0.094382	-0.22576
1598	-0.239199	-0.2895
1599	-0.158239	0.252531
1600	0.0456277	-0.49733
1601	-0.0150232	0.124651
1602	0.0738834	-0.21851
1603	-0.260645	0.112118
1604	0.178577	-0.20772
1605	-0.224971	0.426321
1606	-0.120259	0.186269
1607	-0.31069	-0.21419
1608	-0.0746158	0.187892
1609	-0.0069183	1.03841
1610	0.0345957	0.629226
1611	0.207871	0.406487
1612	-0.223863	0.406837
1613	-0.122639	-0.82585
1614	0.0263799	-0.17035
1615	0.0446374	-0.29428
1616	-0.185917	0.388605
1617	0.184593	-0.52391
1618	-0.166085	0.79694
1619	-0.0593772	0.125351
1620	0.20173	0.462104
1621	-0.147005	0.111341
1622	0.0925655	-0.202
1623	0.303438	0.824645
1624	0.122193	1.03872
1625	0.0857329	-0.21827
1626	0.0836283	-0.10702
1627	-0.15732	-0.17852
1628	-0.158831	-0.03429
1629	-0.0696046	0.417377
1630	0.215228	-0.28695
1631	-0.0027716	-0.47855
1632	0.202662	0.522694
1633	-0.0627404	-0.15766
1634	0.00525111	0.206483
1635	-0.194221	-0.41843
1636	0.00811379	0.272078
1637	-0.185983	-0.41684
1638	0.00722908	-0.15769
1639	0.0623333	-0.09787
1640	-0.16069	0.149545
1641	0.0218457	-0.31431
1642	0.285487	-0.08733
1643	-0.132011	-0.23556
1644	-0.153354	1.27229
1645	-0.15231	-0.43887
1646	-0.113594	0.063411
1647	-0.099555	-0.63238
1648	-0.240226	-0.38463
1649	-0.0902409	-0.53047
1650	-0.246285	0.042684
1651	0.124331	0.005911
1652	0.0615511	-0.06912
1653	-0.0835504	-0.23776
1654	-0.0656983	0.457107
1655	-0.0295029	0.389738
1656	0.085269	0.195551
1657	0.267978	0.353524
1658	-0.207183	-0.21884
1659	-0.173245	-0.02953
1660	0.11782	-0.04279
1661	-0.162357	-0.06475
1662	0.0762799	0.611716
1663	0.42845	0.133286
1664	-0.0660313	-0.2711
1665	0.0821713	0.465373
1666	0.0398631	-0.40794
1667	0.00771797	-0.23314
1668	-0.128477	0.030177
1669	-0.169045	-0.03495
1670	-0.104036	-0.0839
1671	-0.24056	-0.80872
1672	-0.133917	-0.59905
1673	-0.214893	-0.55023
1674	0.129092	-0.39798
1675	0.607687	0.018374
1676	-0.14057	-0.44733
1677	0.0584212	0.242183
1678	-0.202346	-0.12031
1679	0.147234	0.732956
1680	-0.0083043	0.788077
1681	0.109756	0.142061
1682	-0.225901	-0.30245
1683	-0.0724901	-0.18167
1684	-0.0135479	-0.20138
1685	0.0810593	0.705153
1686	-0.242206	-0.24864
1687	-0.077047	0.195625
1688	-0.110138	0.312189
1689	-0.170828	-0.56439
1690	0.413343	0.641616
1691	-0.107768	0.388684
1692	0.136355	-0.18937
1693	0.133532	0.011919
1694	-0.0832915	0.687479
1695	0.0210852	0.122995
1696	0.0919471	0.375472
1697	-0.17589	-0.01696
1698	-0.13342	-0.48301
1699	0.215951	0.101147
1700	0.0458814	0.236253
1701	-0.151922	-0.03987
1702	0.135629	0.349688
1703	-0.0094807	0.149889
1704	-0.125052	0.09122
1705	-0.197249	-0.63298
1706	0.209548	0.01191
1707	0.125148	-0.26049
1708	-0.167756	-0.6306
1709	0.330955	0.186937
1710	-0.164519	-0.35985
1711	-0.216951	0.071849
1712	-0.190166	0.267817
1713	-0.0724869	0.114328
1714	-0.0074072	1.15996
1715	-0.181403	-0.77397
1716	-0.182425	-0.54024
1717	-0.186015	-0.39298
1718	-0.0482552	0.127748
1719	-0.118978	-0.09931
1720	-0.154285	-0.92307
1721	0.0713277	0.022669
1722	-0.173475	-0.51619
1723	0.0907011	0.248895
1724	-0.0012461	0.05703
1725	-0.0002441	-0.28725
1726	0.00792313	0.696632
1727	0.175006	0.771925
1728	0.333483	0.031893
1729	0.162924	-0.49637
1730	0.137946	0.390373
1731	0.063368	-0.01494
1732	-0.002976	-0.38021
1733	-0.215508	-0.34018
1734	-0.092001	0.209762
1735	0.0269637	0.171708
1736	-0.127032	0.827336
1737	0.334642	0.62931
1738	-0.262417	0.615956
1739	-0.0435824	0.304833
1740	0.165393	0.42111
1741	0.231038	0.173235
1742	0.253387	0.131836
1743	-0.0053665	-0.28519
1744	-0.139721	0.048194
1745	-0.0670543	-0.11748
1746	0.00918572	0.324187
1747	-0.172944	-0.2366
1748	-0.0018714	0.064685
1749	0.123474	-0.0385
1750	0.254179	0.486086
1751	-0.0112775	-0.35699
1752	-0.0688393	-0.0607
1753	-0.183465	-0.18004
1754	0.0235595	0.54017
1755	-0.121833	0.282692
1756	0.692955	-0.05664
1757	-0.0756677	0.032988
1758	0.321242	0.088717
1759	0.378937	0.567008
1760	0.258187	-0.01978
1761	-0.0314415	-0.07727
1762	-0.0373764	-0.2377
1763	0.0125914	-0.24796
1764	0.0519974	0.114635
1765	0.192056	0.380275
1766	-0.0429709	0.013699
1767	0.151446	0.081933
1768	-0.193648	0.336096
1769	0.195094	-0.06237
1770	-0.0666216	0.392682
1771	-0.0028787	0.218028
1772	-0.0451982	-0.10826
1773	-0.111523	-0.43156
1774	0.247979	1.64614
1775	0.0716655	-0.40611
1776	0.0755921	-0.36708
1777	-0.170198	-0.66931
1778	0.113301	-0.03137
1779	0.301172	-0.536
1780	-0.260338	-0.43097
1781	-0.066148	-0.17281
1782	-0.168315	-0.39595
1783	-0.0081481	-0.22596
1784	0.236794	0.199885
1785	-0.0974995	0.357238
1786	-0.0802253	-0.25172
1787	-0.262452	-0.11281
1788	-0.255721	-0.53369
1789	0.11482	0.266766
1790	-0.0154701	-0.81824
1791	-0.0864084	0.138343
1792	0.870696	0.608849
1793	-0.0270429	0.423987
1794	-0.273116	-0.37359
1795	-0.0605885	0.35874
1796	-0.0272094	0.055421
1797	0.101672	-0.11397
1798	-0.240537	-0.61361
1799	-0.189319	-0.25099
1800	0.200933	0.134472
1801	0.0940003	-0.17544
1802	0.00208224	-0.19892
1803	0.0204669	-0.21758
1804	-0.110138	0.163239
1805	-0.240826	-0.31483
1806	-0.115171	-0.11398
1807	-0.114937	-0.03919
1808	-0.100287	0.317781
1809	-0.0449177	0.112016
1810	0.125879	-0.18048
1811	-0.137201	0.170396
1812	0.0698981	-0.32933
1813	-0.0149781	0.023032
1814	-0.195145	-0.27468
1815	-0.0055081	-0.48119
1816	-0.125354	-0.38768
1817	-0.113801	-0.5721
1818	0.135473	-0.11092
1819	-0.105971	0.324346
1820	0.279838	-0.05367
1821	-0.0896459	0.524101
1822	0.051977	-0.07967
1823	0.0780094	-0.12925
1824	-0.146881	0.291226
1825	0.0135648	0.409005
1826	-0.025637	-0.33985
1827	0.14369	1.1817
1828	-0.139363	0.276932
1829	-0.191461	-0.70451
1830	-0.250819	-0.58471
1831	-0.182234	0.072164
1832	0.0122624	0.068999
1833	0.341798	0.517782
1834	0.0429288	-0.13604
1835	-0.0287674	0.126975
1836	0.391069	0.248021
1837	0.0997685	-0.06384
1838	0.0593777	-0.02841
1839	0.0463112	-0.04508
1840	-0.0858164	0.013693
1841	-0.303258	0.606703
1842	0.0325428	0.01151
1843	0.0900534	0.360347
1844	0.0624411	-0.20617
1845	-0.0471943	-0.0061
1846	-0.118451	0.913671
1847	-0.158505	-0.13333
1848	0.200806	0.73987
1849	0.215765	0.90589
1850	0.24728	-0.25087
1851	0.236778	0.020417
1852	0.0334387	0.444862
1853	-0.160453	0.689734
1854	-0.170345	-0.11967
1855	-0.0135008	0.293593
1856	-0.119599	-0.75615
1857	-0.169755	-0.5408
1858	-0.169935	-0.05331
1859	0.162892	0.025812
1860	0.253126	-0.45461
1861	-0.227225	0.246093
1862	-0.271775	-0.2717
1863	0.338429	0.626513
1864	-0.169314	-0.21803
1865	0.307265	0.009926
1866	0.188302	0.250032
1867	-0.14203	-0.22462
1868	-0.241145	-0.40188
1869	-0.0715915	-0.58985
1870	0.00751901	-0.08146
1871	0.145497	-0.24856
1872	-0.0946932	0.032303
1873	0.0670679	-0.52409
1874	0.118469	0.378737
1875	0.006366	-0.7417
1876	0.111864	-0.83157
1877	0.127491	-0.10774
1878	0.182415	0.405061
1879	-0.0733337	0.203439
1880	0.0885488	1.46542
1881	0.0998939	0.634011
1882	-0.277472	0.870168
1883	0.426303	0.322727
1884	0.1238	0.044399
1885	-0.0932845	0.041496
1886	0.0505419	0.208025
1887	0.0776272	0.000706
1888	-0.0275576	0.142645
1889	0.416704	0.754881
1890	0.223805	0.235152
1891	-0.111621	-0.22303
1892	-0.0446462	0.298559
1893	-0.323333	-0.26085
1894	0.0626423	0.62325
1895	0.00688934	0.273313
1896	-0.106798	0.780728
1897	0.115651	0.283667
1898	0.0398505	-0.61356
1899	-0.0491137	0.210659
1900	0.208128	0.680436
1901	-0.0787065	-0.29291
1902	-0.221353	-0.05155
1903	-0.191426	0.024224
1904	-0.0794632	0.010309
1905	-0.0700483	-0.53353
1906	-0.183162	-0.9198
1907	0.170124	0.003937
1908	-0.155799	-0.16082
1909	0.0811311	0.249672
1910	-0.159704	-0.28718
1911	0.117177	0.040463
1912	0.154891	-0.01905
1913	-0.152751	0.838467
1914	-0.0310258	0.229942
1915	-0.167693	-0.17926
1916	-0.0148029	0.948689
1917	0.369391	0.040029
1918	-0.0290346	-0.19043
1919	-0.20208	-0.83005
1920	-0.165591	-0.38919
1921	0.0520925	-0.23059
1922	0.0576631	0.163818
1923	0.176314	-0.52544
1924	0.341805	0.028972
1925	0.352863	-0.68456
1926	0.127165	-0.20117
1927	0.095827	-0.25971
1928	0.0613251	0.503103
1929	-0.0448206	0.112073
1930	-0.209723	0.045617
1931	0.0932583	0.276235
1932	0.00897418	0.04091
1933	0.00381562	-0.15876
1934	0.0501103	0.790852
1935	0.339492	0.041325
1936	0.00803266	0.013186
1937	0.460004	0.009318
1938	-0.0584816	-0.36006
1939	0.196468	1.00367
1940	0.00765361	0.373266
1941	0.0275531	-0.26682
1942	0.0498055	0.253171
1943	0.217528	0.501261
1944	-0.111029	0.631946
1945	0.0125286	-0.41227
1946	0.115336	0.334419
1947	-0.0696164	-0.10999
1948	0.102543	-0.1524
1949	0.34196	-0.17735
1950	-0.0648158	-0.25155
1951	-0.0403973	-0.43653
1952	-0.111639	0.375266
1953	-0.230596	-0.26854
1954	-0.0611901	0.416061
1955	-0.0093557	-0.69856
1956	0.16481	1.0061
1957	-0.166417	0.64142
1958	-0.313043	0.431183
1959	0.251001	-0.44494
1960	0.149928	0.409355
1961	0.17003	-0.02098
1962	0.0890215	0.181677
1963	0.146502	0.760554
1964	-0.02242	-0.45008
1965	-0.0540536	0.17091
1966	0.1175	0.158211
1967	-0.0111295	-0.68439
1968	-0.101254	-0.24274
1969	0.15816	0.146235
1970	0.250891	-0.12811
1971	0.398816	0.573773
1972	0.0335476	-0.04594
1973	-0.0591759	0.013034
1974	0.0862297	-0.35702
1975	0.0216996	-0.47398
1976	0.125597	-0.13389
1977	-0.0282302	-0.16613
1978	0.0709581	-0.26829
1979	0.416852	0.156516
1980	0.366167	0.10839
1981	0.310871	-0.5393
