# Supplementary material for: Macrophages induce malignant traits in mammary epithelium via IKKε/TBK1 kinases and the serine biosynthesis pathway
Source: EMBO Mol Med. 2020 Jan 13;12(2):e10491. doi: 10.15252/emmm.201910491 (PMC7005540; doi:10.15252/emmm.201910491)
Supplement: Supplementary file 10 — Source Data for Figure 4 [file EMMM-12-e10491-s008.zip]

Archive with 18 entries (17 files):
- Fig4/
- Fig4/Fig4_sd.xlsx
- Fig4/Fig_4B_control.TIF
- Fig4/Fig_4B_control_+_amlexanox.TIF
- Fig4/Fig_4B_M1A.TIF
- Fig4/Fig_4B_M1A_+_amlexanox.TIF
- Fig4/Fig_4B_M1D.TIF
- Fig4/Fig_4B_M1D_+_amlexanox.TIF
- Fig4/Fig_4B_M2A.TIF
- Fig4/Fig_4B_M2A_+_amlexanox.TIF
- Fig4/Fig_4B_M2D.TIF
- Fig4/Fig_4B_M2D_+_amlexanox.TIF
- Fig4/Fig_4I_control.TIF
- Fig4/Fig_4I_control_+_amlexanox.TIF
- Fig4/Fig_4I_M1A.TIF
- Fig4/Fig_4I_M1A_+amlexanox.TIF
- Fig4/Fig_4I_M2A.TIF
- Fig4/Fig_4I_M2A_+amlexanox.TIF
