# Supplementary material for: Macrophages induce malignant traits in mammary epithelium via IKKε/TBK1 kinases and the serine biosynthesis pathway
Source: EMBO Mol Med. 2020 Jan 13;12(2):e10491. doi: 10.15252/emmm.201910491 (PMC7005540; doi:10.15252/emmm.201910491)
Supplement: Supplementary file 10 — Source Data for Figure 4 [file EMMM-12-e10491-s008.zip › Fig4/Fig4_sd.xlsx]

## Sheet: Fig 4A
Donor	Control	Control & aml.	M1D	M1D & aml.	M1A	M1A & aml.	M2D	M2D & aml.	M2A	M2A & aml.
D3	0.526316	0	4.12281	0.526316	5.26316	2.36842	10.2632	0	10.614	0
D5	1.05263	0.175439	12.5439	0.964912	8.94737	0.175439	9.29825	0.263158	12.4561	0.789474
D6	0.526316	0.350877	2.45614	0.438596	3.15789	3.42105	15.3509	0.175439	15.9649	0.526316
D7	0.877193	0	1.05263	0.877193	2.10526	1.22807	7.7193	0.877193	27.8947	3.50877
D8	2.63158	2.10526	10.7018	7.01754	6.14035	2.2807	7.89474	2.2807	11.7544	1.57895
D9	1.57895	0.350877	2.63158	1.75439	4.21053	2.45614	7.7193	0.350877	10.8772	0.350877
D10	1.92982	0.175439	21.0526	2.63158	12.9825	2.2807	9.12281	0	13.6842	0.350877
D11	1.92982	0.350877	22.807	10.8772	33.8596	15.0877	18.9474	2.80702	15.2632	4.38596
D14	3.85965	1.22807	10.3509	1.22807	12.1053	0.701754	8.24561	0.175439	13.6842	0.701754
D15	0.526316	0.175439	9.29825	2.80702	6.49123	1.22807	7.7193	0	12.807	1.75439

## Sheet: Fig 4C
	clear	clear	clear	clear	clear	clear	clear		partially filled	partially filled	partially filled	partially filled	partially filled	partially filled	partially filled		almost filled	almost filled	almost filled	almost filled	almost filled	almost filled	almost filled		filled	filled	filled	filled	filled	filled	filled
	D1	D2	D3	D4	D7	D9	D10		D1	D2	D3	D4	D7	D9	D10		D1	D2	D3	D4	D7	D9	D10		D1	D2	D3	D4	D7	D9	D10
Control	54	66	68	60	50	58	57		38	32	25	36	42	33	33		8	2	4	3	8	8	7		0	0	3	1	0	1	3
Control & aml.	78	80	74	62	78	90	68		22	20	25	32	22	10	29		0	0	0	0	0	0	2		0	0	1	1	0	0	1
M1D	28	34	55	20	32	42	23		44	49	38	44	51	38	52		19	17	3	21	10	15	17		9	0	4	15	7	5	8
M1D & aml.	55	60	80	53	59	80	62		39	39	17	43	40	19	38		6	1	2	3	1	1	0		0	0	1	1	0	0	0
M1A	22	28	54	21	21	52	19		38	51	39	43	48	31	56		27	16	5	17	22	14	12		13	5	2	19	9	3	12
M1A & aml.	62	51	72	52	62	79	64		36	46	28	41	35	19	31		2	3	0	0	2	1	3		0	0	0	0	1	1	2
M2D	37	24	45	23	34	26	35		40	53	45	41	52	47	47		23	21	8	20	6	17	16		0	2	2	16	8	10	2
M2D & aml.	59	46	69	54	65	84	68		35	51	29	40	34	15	32		5	2	2	5	1	1	0		1	1	0	0	0	0	0
M2A	29	31	52	20	28	34	29		56	55	42	62	58	44	46		10	11	3	14	6	8	16		5	3	3	4	8	15	9
M2A & aml.	67	71	84	60	54	82	72		32	29	16	31	44	18	27		1	0	0	0	2	0	1		0	0	0	0	0	0	0

## Sheet: Fig 4D
Donor	Control	Control & aml.	M1D	M1D & aml.	M1A	M1A & aml.	M2D	M2D & aml.	M2A	M2A & aml.
D1	46	22	72	45	78	38	63	41	71	33
D2	34	20	66	40	72	49	76	54	69	29
D3	32	26	45	20	46	28	55	31	48	16
D4	40	38	80	47	79	48	77	46	80	40
D7	50	22	68	41	79	38	66	35	72	46
D9	42	10	58	20	48	21	74	16	66	18
D10	43	32	77	38	81	36	65	32	71	28

## Sheet: Fig 4E
Donor	Control	Control & aml.	M1D	M1D & aml.	M1A	M1A & aml.	M2D	M2D & aml.	M2A	M2A & aml.
D1	18.0726	10.3991	29.379	11.3142	23.289	13.3956	33.4596	13.2313	27.1535	12.0794
D2	5.91856	0	15.5907	9.71394	22.8766	12.1193	29.6212	11.932	22.3052	11.1579
D3	9.40972	10.5897	10.9615	10.677	17.9398	7.71396	18.7305	4.22619	20.4372	6.50114
D4	10.5046	8.00366	18.9161	14.6149	24.9256	8.28914	26.4457	12.1176	19.0518	12.252
D7	15.7321	8.75992	47.6522	21.6197	31.176	13.6712	31.24	16.6824	32.2456	14.7457
D9	12.8386	9.52565	19.1234	10.1609	15.2489	8.21217	24.1966	7.3264	20.3064	6.67312
D10	10.3126	4.67938	28.6918	9.08265	39.9581	11.1043	24.2879	5.09961	23.7354	9.2438
D15	6.25903	7.46753	18.4144	7.03125	31.8027	9.59045	17.6162	4.86425	19.3192	9.14061

## Sheet: Fig 4F
Donor	Mouse		Control	Control & aml.	M1A	M1A & aml.	M2A	M2A & aml.
D14	1		22	30	52	30	51.25	20
D14	2		30	43.4783	54	40	56	10
D14	3		30.4348	40.8163	87.8333	68	68	56
D15	1		26	20	45	18	32	18.4167
D15	2		26	37.5	58	38	48.75	28
D15	3		40.8163	45.6522	58	42	50	42

## Sheet: Fig 4G
Mouse	Organoid no	ND	ND & aml.
1	1	1	2
1	2	4	0
1	3	3	1
1	4	2	2
1	5	6	9
1	6	5	3
1	7	2	4
1	8	3	8
1	9	4	4
1	10	5	7
1	11	7	2
1	12	4	5
1	13	9	1
1	14	6	3
1	15	5	7
1	16	10	5
1	17	8	5
1	18	7	2
1	19	11	9
1	20	5	5
1	21	6	6
1	22	6	3
1	23	8	4
1	24	3	7
1	25	7	2
1	26	5	1
1	27	8	1
1	28	3	3
1	29	4	0
1	30	5	5
2	31	8	3
2	32	9	10
2	33	7	1
2	34	4	0
2	35	6	4
2	36	6	9
2	37	3	0
2	38	5	7
2	39	4	9
2	40	2	6
2	41	7	7
2	42	4	4
2	43	11	4
2	44	3	2
2	45	3	5
2	46	10	3
2	47	11	3
2	48	6	4
2	49	14	7
2	50	3	1
2	51	4	4
2	52	12	2
2	53	4	7
2	54	0	5
2	55	9	3
2	56	3	5
2	57	5	5
2	58	7	0
2	59	7	14
2	60	6	7
3	61	9	3
3	62	13	4
3	63	0	4
3	64	1	3
3	65	5	5
3	66	7	7
3	67	5	2
3	68	4	4
3	69	7	3
3	70	5	3
3	71	8	4
3	72	5	4
3	73	9	3
3	74	3	5
3	75	1	6
3	76	0	6
3	77	7	8
3	78	5	8
3	79	8	2
3	80	4	1
3	81	9	8
3	82	5	5
3	83	4	6
3	84	0	2
3	85	9	1
3	86	5	6
3	87	7	5
3	88	6	4
3	89	1	4
3	90	0	5

## Sheet: Fig 4H
Mouse	organoid no	HFD	HFD & aml.
1	1	6	8
1	2	9	3
1	3	12	5
1	4	11	9
1	5	5	9
1	6	6	6
1	7	12	5
1	8	11	5
1	9	0	7
1	10	9	4
1	11	9	3
1	12	5	8
1	13	7	7
1	14	5	7
1	15	12	2
1	16	5	11
1	17	10	6
1	18	2	2
1	19	8	2
1	20	8	5
1	21	11	1
1	22	8	4
1	23	2	2
1	24	8	0
1	25	5	9
1	26	3	5
1	27	6	7
1	28	6	3
1	29	8	5
1	30	2	4
2	31	14	4
2	32	12	4
2	33	5	5
2	34	7	8
2	35	2	9
2	36	3	7
2	37	13	0
2	38	14	4
2	39	11	4
2	40	10	9
2	41	11	7
2	42	9	5
2	43	0	1
2	44	7	0
2	45	5	6
2	46	8	7
2	47	9	9
2	48	10	6
2	49	7	1
2	50	11	3
2	51	8	6
2	52	5	2
2	53	14	7
2	54	10	7
2	55	11	4
2	56	13	2
2	57	12	3
2	58	10	13
2	59	8	8
2	60	6	7
3	61	12	0
3	62	8	4
3	63	6	0
3	64	3	6
3	65	2	7
3	66	7	2
3	67	0	0
3	68	2	1
3	69	12	7
3	70	7	7
3	71	9	0
3	72	8	1
3	73	6	1
3	74	9	1
3	75	8	1
3	76	3	7
3	77	1	5
3	78	8	1
3	79	5	0
3	80	2	4
3	81	7	7
3	82	6	0
3	83	1	0
3	84	10	3
3	85	10	2
3	86	7	4
3	87	9	3
3	88	8	4
3	89	11	2
3	90	8	1

## Sheet: Fig 4J
Macrophage Donor	Duct donor		Control	Control & aml.	M1A	M1A & aml	M2A	M2A & aml.
D17	1		63.5845	59.7256	79.0955	62.0137	82.3499	66.1801
D18	1		69.6976	66.0774	82.6152	59.7533	85.2954	74.6077
D17	2		74.216	68.1461	83.5862	75.4866	92.8951	75.8766
D18	2		68.8886	73.6135	88.7694	74.4684	86.5031	78.2571

## Sheet: Fig 4K
Donor	Control	Control		M1A	M1A		M2A	M2A
	CRISPR Control	CRISPR IKKe		CRISPR Control	CRISPR IKKe		CRISPR Control	CRISPR IKKe
(D19,D22)	23.6111	12.5		156.25	114.583		214.583	84.1933
(D20,D23)	47.9167	23.6111		116.667	38.1944		215.278	72.2222
(D21,D25)	9.02778	6.94444		106.944	58.3333		170.139	77.7778

## Sheet: Fig 4L
Donor	Control	Control		M1A	M1A		M2A	M2A
	CRISPR Control	CRISPR IKKe		CRISPR Control	CRISPR IKKe		CRISPR Control	CRISPR IKKe
(D19,D22)	15.0807	15.5984		24.5725	19.5789		22.594	16.3859
(D20,D23)	12.3811	11.2556		26.1652	18.7009		26.8381	14.914
(D21,D25)	11.5852	17.2293		27.007	15.8875		27.5438	13.3082
