# Supplementary material for: Macrophages induce malignant traits in mammary epithelium via IKKε/TBK1 kinases and the serine biosynthesis pathway
Source: EMBO Mol Med. 2020 Jan 13;12(2):e10491. doi: 10.15252/emmm.201910491 (PMC7005540; doi:10.15252/emmm.201910491)
Supplement: Supplementary file 11 — Source Data for Figure 5 [file EMMM-12-e10491-s009.xlsx]

## Sheet: Fig 5C
Patient	IKKe staining grade	PSAT1 staining grade
1	2	1
2	1	3
3	1	2
4	2	3
5	3	3
6	3	3
7	2	3
8	2	2
9	3	3
10	2	1
11	2	1
12	2	2
13	3	3
14	3	2
15	2	2
16	2	1
17	3	3
18	2	3
19	3	3
20	2	2
21	2	3
22	2	2
23	2	2
24	2	2
25	3	2
26	3	1
27	3	3
28	2	1
29	2	3
30	2	3
31	2	0
32	2	0
33	2	2
34	1	0
35	3	3
36	2	0
37	3	0
38	2	2
39	1	0
40	2	3
41	2	3

## Sheet: Fig 5D
Patient	PSAT1 staining grade	Inflammation grade
1	1	2
2	3	3
3	2	2
4	3	2
5	3	3
6	3	3
7	3	2
8	2	1
9	3	4
10	1	2
11	1	2
12	2	1
13	3	3
14	2	3
15	2	1
16	1	1
17	3	2
18	3	2
19	3	3
20	2	2
21	3	1
22	2	2
23	2	3
24	2	3
25	2	3
26	1	3
27	3	3
28	1	2
29	3	2
30	3	1
31	0	2
32	0	2
33	2	2
34	0	1
35	3	3
36	0	1
37	0	3
38	2	2
39	0	1
40	3	2
41	3	2

## Sheet: Fig 5E
Patient no	Immune score	PHGDH mRNA (log2 ratio)
1	543.283	1.08659
2	-6989.24	-0.952705
3	-3885.65	0.851349
4	1948.53	-1.2866
5	-1991.19	0.71584
6	-2174.4	1.38731
7	3009.42	-0.835401
8	-3009.69	0.036246
9	9690.11	0.648564
10	7846.22	0.707283
11	-6943.99	-1.22854
12	-6108.5	1.36363
13	-4607.56	0.100155
14	-6036.11	-1.35037
15	9771.63	0.512428
16	-5620.49	1.27907
17	6709.01	-1.33963
18	-1045.71	-0.159943
19	5344.84	-2.16664
20	7655.99	0.320288
21	-3298.77	0.0761092
22	-5093.82	-1.9954
23	4093.18	-0.63516
24	3553.12	2.91779
25	-2790.82	0.356708
26	5612.27	-1.49607
27	-6603.15	-0.140839
28	-3376.47	0.909436
29	-5436.52	1.08565
30	8450.19	-1.03979
31	1794.67	0.472879
32	7749.5	-0.51432
33	-4825.87	0.119422
34	-6595.81	-1.8881
35	8018.26	0.340678
36	1524.62	2.32423
37	7610.39	-1.22454
38	3249.11	0.690924
39	-4483.09	-1.61296
40	-5191.57	0.601096
41	8707.59	0.681916
42	2347.28	2.90846
43	-348.248	-1.03844
44	-3904.75	-0.570529
45	2791.6	0.41411
46	-3973.72	1.61136
47	-5797.14	-0.829404
48	1568.42	2.34746
49	-3752.13	0.468752
50	3559.95	-0.706531
51	813.04	-1.30159
52	3901.53	-1.24477
53	-916.65	-0.192096
54	-7484.31	-0.914798
55	-3497.84	0.727985
56	5620.79	-1.68895
57	-5861.24	0.261515
58	1646.57	0.192127
59	2703.63	-0.459934
60	7972.99	-1.23249
61	-838.011	0.46187
62	-2068.1	-1.50889
63	2929.7	-1.06823
64	-3854.45	-0.190673
65	-3989.54	-1.39647
66	-648.921	0.086865
67	9159.62	-1.66892
68	-1449.65	-0.971505
69	-871.599	0.366443
70	-2793.05	-1.85418
71	-5917.84	-0.269893
72	-3090.64	-2.12414
73	4567.78	-0.128935
74	-4317.34	0.0995681
75	-4423.35	-0.125273
76	986.782	0.438154
77	7333.57	0.828977
78	-4636.72	3.10953
79	8944.67	0.736881
80	-3540.53	-0.677733
81	1715.23	1.79425
82	-2553.09	1.62784
83	-3494.72	-0.23579
84	8486.14	-0.450525
85	2979.49	0.807611
86	8889.34	1.05891
87	6182.57	1.12684
88	5544.83	0.214444
89	-3283.63	0.64941
90	2826.65	-0.816083
91	-5332.62	2.16364
92	6180.06	1.42123
93	6700.89	1.02242
94	-5091.26	-0.347204
95	-479.222	0.772952
96	1185.09	-0.243672
97	-2604.34	0.342209
98	8060.16	-0.710456
99	4888.37	0.594228
100	3953.16	-1.26619
101	1948.27	-0.818019
102	8286.22	-0.473531
103	-5219.27	-1.71097
104	-5261.29	0.496033
105	759.697	-0.554839
106	-1644.9	1.46721
107	10009.9	0.172104
108	-6672.08	-0.0902798
109	1632.6	-0.386394
110	-4437.35	-0.866802
111	3329.16	0.832208
112	7072.83	2.36051
113	5369.55	0.493829
114	3004.37	1.58958
115	9845.49	0.718785
116	-5194.39	0.117361
117	-3332.33	0.698419
118	-6626.61	-0.146374
119	908.922	0.704924
120	9150.86	0.246362
121	-4210.19	-0.529331
122	3521.79	-1.20646
123	-4175.48	2.56743
124	-1954.44	1.94743
125	-2597.22	1.57831
126	2332.12	-1.14992
127	-1356.46	-0.786366
128	916.267	0.611784
129	9573.26	0.72997
130	-3622.2	0.829121
131	8215.41	-0.48305
132	9452.85	-0.97427
133	4558.5	-0.818728
134	862.561	2.3459
135	2875.18	-0.323793
136	-4045.9	-0.638426
137	10121.2	0.00729238
138	42.7864	2.08725
139	9502.98	-1.36545
140	4430.52	-0.284592
141	-1830.17	-0.965291
142	-6630.21	-2.53074
143	-3431.87	-1.41261
144	3140.23	-0.701741
145	-3572.03	0.861095
146	-3955.57	-2.18605
147	-4077.74	2.41815
148	2174.36	-2.13736
149	-5129.95	-1.8391
150	9028	-0.386266
151	4102.85	1.06342
152	2559.19	-0.787708
153	2365.62	-0.674056
154	7842.83	3.20635
155	6082.78	-1.69468
156	3746.83	-0.221066
157	2734.54	-1.46319
158	-2419.08	1.08136
159	4731.25	-2.31587
160	5737.03	-0.69253
161	354.888	-1.12729
162	-5340.45	-1.54554
163	2272.63	-0.152193
164	-5324.66	-1.23876
165	-662.837	0.0439327
166	-5423.34	0.042905
167	4700.39	-2.28159
168	6643.29	0.0139769
169	-2492.34	-0.0453053
170	7865.8	0.0302564
171	-274.56	-0.0476708
172	245.715	-2.24046
173	8103.51	0.781138
174	2314.94	-0.835558
175	-5017.55	-0.959601
176	8576.06	-0.160357
177	-430.611	-0.33538
178	5956.71	1.54434
179	-4880.03	-1.3988
180	2715.11	-0.390573
181	-6845.5	3.61155
182	8327.23	-0.0479466
183	-2574.84	0.344103
184	5041.58	-0.0720072
185	1469.3	0.393267
186	4992.67	0.778663
187	8385.07	-0.301894
188	-6463.2	0.00060406
189	2800.83	0.544195
190	9088.16	0.0421179
191	1416.65	-2.28804
192	216.575	1.08252
193	-1687.35	1.29361
194	9085.23	0.0451555
195	7692.36	-0.388608
196	6476.78	0.152172
197	-1275.97	2.86569
198	819.584	-1.18673
199	4948.14	-0.849827
200	8505.99	2.11984
201	-5865.26	1.62583
202	8358.77	-0.983102
203	6408.77	0.825342
204	9143.96	-0.937438
205	392.749	0.221603
206	-1118.71	0.22289
207	9131.5	-0.306694
208	-4659.97	1.15006
209	-2072.22	0.765396
210	-4368.95	1.37246
211	-3719.89	2.70681
212	-3544.39	-0.884395
213	8380.25	1.93322
214	4431.78	-0.278043
215	-6794.07	1.64133
216	-1945.03	1.23694
217	-3898.5	-0.257781
218	-5019.43	1.90431
219	-605.42	-0.157392
220	-3235.62	-2.47044
221	1182.56	2.56857
222	4396.49	0.376552
223	4277.99	-0.0547967
224	3181.9	-0.14267
225	-2944.36	-0.344779
226	8989.11	-0.0406091
227	3656.25	0.346011
228	-5294.36	-1.05329
229	-3929.02	-0.930171
230	-3406.67	-0.429419
231	4463.32	0.904192
232	877.941	-0.598314
233	4456.67	0.807745
234	-4179.74	-0.267449
235	4743.31	0.663756
236	-1226.41	-1.01291
237	-4753.99	1.86694
238	10114.3	1.42884
239	-4996.46	-0.104443
240	-1035.36	-0.0867256
241	-5625.67	1.79205
242	-4818.24	-1.40345
243	9801.15	-1.11025
244	-6025.51	1.96953
245	10303.1	-0.506455
246	-3178.8	-2.69598
247	5105.01	-0.15598
248	7175.28	1.17038
249	6514.91	-0.388423
250	-2123.49	-1.04034
251	535.246	-0.514609
252	-828.954	1.35209
253	8278.53	0.4594
254	-596.32	0.0359691
255	10219.5	-0.687015
256	-4800.38	-1.4907
257	9597.12	-0.836883
258	-3109.43	0.796756
259	-4072.86	-2.09607
260	1153.67	-1.18721
261	2829.26	-0.708155
262	4169.03	2.05102
263	5388.33	-1.41407
264	644.602	-1.3549
265	8225.78	1.43683
266	6794.18	-0.135845
267	1116.95	1.74906
268	5753.61	-0.421052
269	5387.98	-0.493461
270	-1951.2	-0.328101
271	6860.05	0.361745
272	-1524.89	0.0713484
273	865.761	-0.506206
274	143.735	-2.37209
275	193.175	-1.34081
276	7864.45	-0.488279
277	5200.57	1.1389
278	7888.36	1.87742
279	8904.41	1.61614
280	5198.31	0.570931
281	9251.97	-0.340765
282	5631.14	-1.24422
283	3378.56	0.133071
284	3020.18	3.17576
285	-1550.44	-0.874524
286	8080.98	-0.052152
287	3116.31	-0.535214
288	4339.77	0.543871
289	3418.26	2.40823
290	5320.54	0.629954
291	-5092.82	-2.21278
292	-1845.86	0.521203
293	-2664.03	-2.46923
294	-5506.92	-0.96503
295	-1798.9	-1.32468
296	8605.19	0.850472
297	-1336.13	-0.708628
298	-1855.39	1.85528
299	7524.32	-0.809493
300	7887.99	2.58059
301	-2499.58	1.2236
302	-4922.14	-1.9619
303	-5138.14	-1.11404
304	2616.9	2.31253
305	-2022.78	-0.264518
306	-3122.3	0.358611
307	5821.21	-0.689181
308	6222.17	-0.0194482
309	-558.76	0.292704
310	-2868.67	0.21966
311	8347.65	0.66216
312	9080.27	-0.29956
313	-611.388	-0.939611
314	-915.822	-1.7515
315	9353.19	-0.989606
316	1235.59	0.720102
317	-4321.81	1.19781
318	9643.13	-0.894448
319	3128.66	0.428735
320	1388.28	0.0536289
321	8804.04	1.22849
322	-5971.38	-2.25442
323	-4084.94	0.650635
324	7276.95	-0.532989
325	9649.83	0.367638
326	-1374.33	-0.964621
327	-615.324	-1.50209
328	7190.64	0.59623
329	-5181.92	-1.66875
330	-5471.25	-1.01874
331	-2166.3	-0.656385
332	2729.25	-1.04871
333	-1777.47	-2.60744
334	-5739.86	-1.43365
335	9252.45	0.329892
336	2408.85	0.814154
337	-406.683	0.546869
338	9520.45	0.281354
339	9921.71	0.409654
340	-3723.97	1.12864
341	3684.21	3.06178
342	-703.624	-0.0546307
343	-3795.27	-1.35299
344	-3032.7	0.287629
345	-2343.28	-1.25112
346	4372.64	-0.328657
347	-5724	1.61008
348	-5956.22	-0.545648
349	-6569.66	0.648857
350	5944.91	2.44921
351	8395.28	-0.837414
352	10275.2	-1.45838
353	4128.76	0.5376
354	-2278.07	0.765597
355	-6094.63	-0.743857
356	145.181	3.07059
357	439.969	1.68941
358	3076.19	-0.647914
359	-5299.99	-2.14351
360	4139.92	0.710777
361	1118.06	0.544602
362	-3209.57	0.49812
363	-4008.33	1.13583
364	9784.39	-0.0896414
365	-4510.96	-0.733873
366	7114.74	0.0641233
367	-5701.88	-0.140135
368	8110.65	0.171583
369	2257.16	0.0388094
370	-716.564	1.12658
371	3041.61	-2.58023
372	9063.74	-0.0512352
373	-278.143	1.46218
374	2258.44	-1.68924
375	9884.13	-1.04896
376	2004.9	-0.889174
377	1106.93	-1.34985
378	3614.95	-0.506795
379	2059.57	-1.46513
380	8070.84	-0.223315
381	6563.35	1.83003
382	6782.47	-1.61779
383	413.136	0.617401
384	-268.134	0.55183
385	-5551.36	-1.3162
386	-3624.78	-0.41293
387	-2718.89	-1.97782
388	225.017	2.38526
389	-6287.7	-2.23533
390	9611.96	-0.150794
391	3793.94	-0.500465
392	2953.75	1.19451
393	5334.63	1.50804
394	-2062.14	2.3421
395	-2945.67	0.218556
396	7605.37	-0.791254
397	7863.53	-0.862128
398	-4235.67	0.484353
399	-3236.62	0.960078
400	5969.61	0.0237059
401	2467.28	1.01593
402	-4436.29	-1.89902
403	7599.2	0.609957
404	3307.78	0.3079
405	-43.5376	0.00319342
406	5819.31	2.10844
407	9661.66	-0.608182
408	4911.26	-0.641501
409	7923.96	1.36921
410	-701.849	1.66419
411	-3382.13	1.02475
412	5777.75	1.62033
413	4138.24	1.48838
414	6351.26	0.638268
415	-3649.47	-1.11739
416	1850.98	-0.771932
417	-461.638	0.652897
418	8035.71	-0.384441
419	-3787.62	1.26405
420	-2663.77	-0.958385
421	3790.38	3.82103
422	-5716.52	-1.28547
423	-143.983	1.81361
424	5748.18	1.05967
425	8764.41	0.125133
426	-597.699	0.0371167
427	614.854	-1.52358
428	9477.17	-1.83332
429	-1702.62	-0.258777
430	3361.31	-1.12031
431	1354.99	-0.0515529
432	-1566.69	-0.870943
433	-574.025	0.831722
434	-162.376	-0.795967
435	6888.06	0.90012
436	-2160.4	0.356822
437	-4609.15	0.550289
438	-3458.09	-1.20702
439	6447.37	-2.77746
440	3017.93	-0.270805
441	-4038.96	-2.0096
442	-4012.44	1.13099
443	3365.13	-0.28859
444	-1993.68	0.314186
445	-2767.44	0.870585
446	-2303.78	-0.7749
447	-6639.82	0.37919
448	3523.03	-1.34246
449	6699.45	-1.05041
450	8226.18	-1.25711
451	4673.24	0.926725
452	5542.11	1.11739
453	-5364.09	-0.991289
454	-4357.05	-3.14116
455	-734.835	-0.303331
456	-4989.12	0.113241
457	2268.21	-1.13382
458	942.726	-1.32679
459	7884.31	-0.788347
460	6149.92	2.71458
461	4241.01	-0.666447
462	8854.86	-0.794076
463	9225.15	0.448763
464	7644.79	-0.244647
465	9400.13	0.117224
466	5080.27	1.07812
467	-5273.27	1.36797
468	7145.35	-0.710569
469	-991.886	0.463812
470	7841.79	0.278575
471	1469.37	1.39239
472	2009.57	-0.0719615
473	2062.66	0.00255992
474	5132.36	0.40504
475	3208.5	0.652341
476	9490.31	0.378849
477	-3465.73	0.536939
478	-7347.53	-1.73776
479	3383.07	-0.210249
480	-4413.38	-0.621616
481	7815.41	0.724507
482	8874.49	-0.765916
483	-928.909	-0.781704
484	6726.17	-0.894024
485	4168.34	-0.067669
486	-1552.28	2.54735
487	7227.88	-1.03231
488	7719.58	0.106104
489	-4602.2	-0.665051
490	7628.81	2.22942
491	9189.27	-0.293506
492	7442.76	-1.32455
493	4878.23	-0.998244
494	7381.09	-2.29035
495	6459.37	0.0866432
496	1719.65	2.09386
497	-1057.16	0.420564
498	7223.58	-0.625314
499	6745.36	1.85305
500	6465.9	0.537035
501	7693.43	1.87837
502	-6662.72	2.81142
503	2258.91	1.04465
504	-5492.76	0.229916
505	8571.35	-0.818318
506	324.171	1.32044
507	1341.36	2.7835
508	976.975	-1.57831
509	3976.36	-0.235638
510	1283.45	1.78148
511	1266.98	0.49397
512	704.181	0.957634
513	9949.78	-0.40338
514	-6146.93	1.59997
515	755.931	-2.40631
516	-1209.37	1.77297
517	-2167.56	0.940491
518	-2812.96	1.46631
519	2859.42	-0.590121
520	9855.19	0.0794138
521	3190.01	-0.458618
522	-6689.03	0.0218133
523	5641.36	-0.992958
524	5025.76	1.46528
525	2417.49	-0.726661
526	9469.49	1.27553
527	8550.34	0.973008
528	5706.28	0.543891
529	7427.44	1.3668
530	3488.47	-1.81685
531	4427.44	2.06309
532	-3415.08	-0.139904
533	-2756.01	-0.329612
534	5409.15	1.33292
535	1426.83	-1.07458
536	5574.43	0.122884
537	6919.08	-0.0136236
538	-4842.18	-2.37321
539	-140.076	-1.157
540	1033.2	-1.18965
541	-5058.26	0.386932
542	2235.56	1.65152
543	-2904.24	-0.81254
544	-1474.71	-1.06745
545	9296.91	-0.76545
546	-3735.39	2.03953
547	-17.2915	1.04627
548	8750.61	1.44093
549	-5041.88	1.09473
550	7843.82	1.2007
551	480.887	-1.21365
552	-1202.47	0.744017
553	6426.33	3.11312
554	1387.94	0.243983
555	-5760.03	-2.23759
556	9809.99	-0.263061
557	321.659	0.899412
558	6986.03	0.0526041
559	3894.64	0.270662
560	-3835.15	-2.95769
561	7140.75	0.568405
562	-1948.4	0.551028
563	-6637.41	-1.00453
564	455.74	0.251413
565	271.156	-0.327279
566	802.26	-1.30158
567	2829.41	0.0116183
568	-358.242	2.94631
569	-1739.55	-0.351781
570	8831.49	0.964889
571	4693.73	-0.956742
572	-3457.47	-1.56134
573	6806.14	0.607476
574	7506.36	-0.80511
575	74.5931	-0.262666
576	7334.83	-0.280416
577	-3469.99	1.28639
578	-5053.71	1.5404
579	6694.36	-0.628065
580	1939.59	-0.438689
581	-245.114	0.358448
582	3982.03	-0.328043
583	-3596.98	0.625418
584	-1572.78	-0.172593
585	-2330.79	0.370181
586	621.463	-1.07092
587	4776.56	-1.31263
588	-1470.55	0.468999
589	9200.17	-2.82964
590	6773.08	-0.0375343
591	-4776.39	-0.753912
592	-3509.89	1.07082
593	-920.627	-1.69254
594	-3508.42	-0.489066
595	-3147.02	0.280656
596	1345.02	-0.721147
597	-5152.26	-0.867339
598	8829.79	-0.224077
599	7741.9	-0.0384932
600	7915.64	0.46923
601	9389.6	1.12965
602	6895.19	0.432722
603	-3430.51	0.550321
604	3271.01	0.605652
605	-2734.7	0.392773
606	3242.73	1.26341
607	8338	0.91367
608	4006.02	0.750254
609	8039.26	0.277253
610	4964.32	0.870133
611	-3713.28	2.03693
612	1476.26	-1.33958
613	6975.43	1.68344
614	9804.42	2.41
615	-1471.9	-0.218257
616	-6468.87	-2.59949
617	-6163.66	0.0474888
618	10010.6	0.932706
619	-1767.67	0.0643923
620	1291.49	-0.603258
621	2374.73	-0.303439
622	8261.03	0.101967
623	6469.32	0.352903
624	2099.84	0.710514
625	-5308.65	-1.27143
626	7195.84	1.91498
627	7563.24	2.69951
628	650.825	-0.994833
629	4374.94	1.73486
630	3088.45	-1.09716
631	2154.42	-0.727958
632	-4120.25	1.81169
633	-2576.23	0.624239
634	5402.2	0.949233
635	1302.91	-1.05318
636	-4121.37	1.10044
637	-1612.37	-0.0661705
638	551.309	-0.654572
639	-1386.7	1.63855
640	5838.2	-0.86531
641	5002.74	-0.114847
642	-6622.42	-0.174847
643	5128.45	0.444466
644	-4320.83	0.0662397
645	7355.93	1.54057
646	-4319.39	-0.552618
647	9207.61	-1.08612
648	2035.66	1.379
649	3908.1	-0.812092
650	-449.206	-0.595685
651	7826.5	-0.816727
652	5004.43	-0.637531
653	-3266.01	-1.59414
654	-3113.67	0.760162
655	5502.17	-1.1411
656	-5914.37	-0.0109377
657	6145.4	3.20254
658	5099.73	0.476569
659	3342.16	-0.190037
660	-3075.12	0.630003
661	4689.1	2.54077
662	-2263.39	0.225352
663	5295.38	-1.76429
664	7962.64	0.192261
665	-1031.91	-1.28064
666	1410.47	-1.15732
667	5943.03	-0.36786
668	6454.49	1.69877
669	-2045.88	0.69248
670	-2175.67	1.01254
671	-4484.48	0.360112
672	-2642.41	-2.41422
673	8444.08	-0.339552
674	9342.7	0.126899
675	-2404.09	-0.899843
676	5277.44	-0.76547
677	1830.51	-0.872452
678	-2449.63	-1.20457
679	1369.14	0.908225
680	-1254.91	-0.306183
681	-6241.26	1.53803
682	3931.41	0.566902
683	3797.28	1.18836
684	-3254.87	-2.5569
685	9376.66	2.03171
686	1127.75	1.74275
687	165.44	0.225438
688	9201.57	2.01238
689	-4589.52	-2.13962
690	2345.76	0.724239
691	4167.85	0.367477
692	-5863.27	-0.0191842
693	-6505.1	-1.33702
694	3324.21	-1.19129
695	244.056	-0.914483
696	-5757.41	-0.929851
697	-78.0484	-1.5288
698	7848.13	-2.51208
699	-4443.1	-0.844548
700	4028.91	0.940626
701	420.23	0.768082
702	2883.57	2.18288
703	-4640.9	2.6716
704	-894.056	-1.41647
705	2667.52	1.68178
706	-1820.7	0.602504
707	6038.72	2.57127
708	8284.42	0.776646
709	-3242.66	-1.50565
710	-3513.24	-1.50867
711	4326.8	-0.535228
712	-2073.43	-0.121176
713	5690.87	-1.36158
714	-3799.21	-0.503514
715	3456.25	-0.379369
716	7975.44	2.87093
717	3137.11	-0.407277
718	2033.92	-1.90941
719	7411.05	2.29576
720	9173.87	2.10699
721	-569.05	0.497014
722	5489.1	2.7057
723	-1639.76	0.906407
724	-925.452	-0.0508485
725	2960.38	-0.815323
726	9110.58	0.0768383
727	2972.62	-1.71848
728	2333.67	2.03626
729	-4622.21	0.0999046
730	-5684.16	-0.0995118
731	-4254.35	0.325251
732	1829.32	-0.62854
733	6714.52	0.556067
734	-5347.26	-0.310161
735	-4039.66	-1.52531
736	-4274.86	-0.307679
737	-2778	2.20493
738	-3011.49	-2.46926
739	9725.72	-0.234269
740	-101.741	-0.427108
741	4817.23	-0.319895
742	-2197.22	-1.21828
743	7163.1	-1.27079
744	5709.1	-0.196755
745	689.845	1.28826
746	7802.04	0.825097
747	4430.41	-2.01552
748	161.582	-1.21734
749	8939.78	2.93232
750	5306.32	-0.332795
751	4658.39	-2.22017
752	-1542.36	-1.64859
753	-2057.3	-1.78875
754	-5662.74	-0.691731
755	1798.31	0.129944
756	-4971.8	-0.613405
757	3621.27	0.561902
758	-5820.75	0.0667041
759	1034.75	-0.137649
760	-4863.34	0.086663
761	5231.33	2.70647
762	6027.15	1.56054
763	8878.85	-1.0576
764	3421.09	0.212305
765	5440.15	-0.594285
766	-3383.77	-0.130908
767	-3420.67	1.14349
768	8962.43	1.05098
769	8139.2	0.0933988
770	1831.57	-1.68513
771	-675.093	0.30429
772	1394.31	-0.0634218
773	1056.11	-0.264358
774	3236.24	0.149499
775	5353.39	1.70281
776	6879.96	0.92364
777	-4374.58	-1.71514
778	-5417.89	0.204651
779	3710.46	0.735517
780	7448.67	-0.224842
781	8026.53	1.91709
782	4804.87	-2.05387
783	5766.83	1.48238
784	4544.68	-0.547592
785	-3085.11	-0.556417
786	39.1504	1.26047
787	8690.85	1.39696
788	-6037.85	-0.376632
789	7552.32	-1.46943
790	5638.67	1.20993
791	-2881.72	-0.410048
792	7652.2	2.3155
793	4741.27	1.39563
794	9620.87	-0.0027006
795	7090.93	0.67912
796	3887.02	-1.31143
797	9609.08	1.27837
798	2270.95	-0.441817
799	-3261.92	-0.878679
800	6124.75	-1.63357
801	-401.683	0.253749
802	-6203.97	1.49471
803	-6254.77	-1.68027
804	8211.63	1.11925
805	2175.81	-1.25825
806	9274.24	-1.60343
807	909.76	-0.551609
808	5785.2	-1.11408
809	4268.67	1.2402
810	88.3338	0.351671
811	5069.51	-1.18443
812	-1330.54	-0.646172
813	-3138.68	-1.22287
814	475.041	0.109308
815	4891.88	-0.152503
816	905.971	-2.73137
817	8959.18	0.794419
818	-4799.47	-0.998999
819	-5287.65	-1.23189
820	-4700.3	0.766336
821	-3927.34	0.851668
822	2795.88	-0.536027
823	-4890.83	-0.171662
824	4373.35	0.942121
825	-2221.3	1.70837
826	9365.75	0.939898
827	-1639.19	-0.68854
828	8771.19	-0.356326
829	5643.22	0.00189563
830	-921.675	-0.718672
831	-6043.7	-1.39027
832	-5426.78	-1.50497
833	-4453.2	0.198651
834	4124.57	0.280407
835	-4936.3	2.52056
836	-6703.34	-0.408213
837	2363.17	-0.950527
838	-11.1178	-1.14783
839	5576.09	1.29703
840	7151.55	0.585018
841	1653.32	0.199793
842	9838.1	0.318281
843	6312.7	0.864791
844	-3182.78	0.0326286
845	6035.59	0.683039
846	-4108.68	-1.78904
847	5195.28	-1.74383
848	-2071.43	-0.654848
849	-340.881	-0.915915
850	6673.66	0.99091
851	587.5	1.17266
852	-3914.47	-0.574534
853	2934	2.72084
854	7042.37	-1.25988
855	-2715.33	0.634076
856	8283.53	2.01115
857	2990.22	-0.253275
858	-1466.67	-1.30857
859	6493.49	0.784219
860	4597.08	-1.73271
861	979.044	0.913776
862	8722.19	0.350081
863	657.894	0.265749
864	-4447.56	-0.221304
865	2355.28	-1.84347
866	-3998.87	-0.501982
867	-1950.76	-0.0528581
868	-5071.2	-0.429615
869	-4283.28	-0.917566
870	4868.25	0.727215
871	5557.32	2.29285
872	-5308.66	-0.637671
873	-5688.62	0.541967
874	896.562	0.411509
875	5839.09	-0.0109987
876	-2857.07	0.763091
877	-3243.29	-2.06901
878	-3792.56	0.855657
879	-4796.1	0.077702
880	2521.15	0.531333
881	1317.69	-0.747265
882	-2739.86	-2.453
883	3531.04	2.09345
884	-4487.03	0.129177
885	-611.942	0.179664
886	-1079.53	1.94869
887	7348.4	1.9406
888	7158.69	-0.212968
889	-3099.2	-1.40579
890	7006.96	0.0117832
891	6368.21	1.5401
892	-5384.18	-1.06548
893	7736.94	-0.447043
894	6538.64	1.12532
895	8003.92	0.889284
896	-4526.18	0.809847
897	-1353.99	-0.0022809
898	-5162.92	1.28809
899	-3739.58	0.781687
900	-715.713	-0.265534
901	-191.914	-0.863497
902	-5628.2	-1.4774
903	-243.91	2.68646
904	4723.17	1.40222
905	7949.85	1.95216
906	7002.73	2.74676
907	-4436.96	-0.84267
908	-6235.01	-0.747845
909	4764.1	0.61985
910	-1172.6	-0.255248
911	-4586.76	-1.42477
912	-120.572	0.547252
913	1459.96	0.104679
914	7543.18	0.997648
915	1863.08	-1.77211
916	-2222.86	-2.72287
917	2091.5	0.527888
918	-4379.17	0.130877
919	-4982.39	-0.59589
920	-1686.06	-0.315556
921	-4676.21	-0.393344
922	7911.43	0.723085
923	-6484.93	-1.19005
924	-4076.79	0.289453
925	-1882.01	-0.872855
926	-5882.66	-0.103082
927	4886.8	-2.07977
928	-2987.35	1.29925
929	8205.89	2.17588
930	7487.61	0.0978689
931	1149.84	-1.7947
932	-5230.86	-0.45828
933	-2699.56	-0.776497
934	1716.29	-0.139282
935	-2888.75	0.0168917
936	-5272.41	-0.881188
937	1834	-0.908019
938	-2312.65	0.240748
939	-4696.73	-2.3106
940	-1579.88	1.48282
941	-5072.85	0.0341551
942	-2238.85	0.575015
943	2386.8	1.18402
944	2844.5	-1.1847
945	-3364.97	0.00777899
946	2779.67	-1.982
947	6023.33	0.965246
948	366.116	1.888
949	-2088.69	-2.52894
950	641.762	2.28076
951	252.589	-1.35832
952	-4374.79	-0.0506777
953	9162.2	1.42467
954	4497.96	-0.0848409
955	949.901	0.45258
956	-1895.22	-0.557557
957	-5998.49	-2.34932
958	6256.18	-1.38498
959	-3928.34	0.459255
960	-1678.87	-0.500119
961	8498.49	2.30363
962	1981.13	-0.314476
963	4497.79	-0.29272
964	-5986.21	-0.373191
965	7977.47	-0.580136
966	9469.27	0.0780446
967	7760.13	-2.128
968	4779.97	-1.37793
969	-885.8	0.791661
970	5226.4	2.2631
971	-394.915	-0.30296
972	7420.83	0.387833
973	6397.68	-0.445509
974	5347.77	-0.621001
975	711.24	-1.77745
976	-2997.62	2.17958
977	-354.37	0.0338952
978	5595.98	0.599235
979	9270.58	-0.0482633
980	1360.92	1.99645
981	7252.08	1.78666
982	-3327.89	-0.775784
983	-272.216	0.177492
984	9528.94	0.679637
985	3048.3	1.23916
986	5969.93	2.86381
987	5361.88	3.13407
988	576.344	4.54217
989	1686.57	0.668243
990	-1461.44	-0.767878
991	-2727.5	-0.209572
992	-4233.47	0.0686536
993	-4551.33	-2.81187
994	7557.24	1.90242
995	8288.75	1.39298
996	-3323.46	0.693439
997	-5523.16	-3.60489
998	2163.21	3.576
999	5744.09	2.44721
1000	9109.31	1.5779
1001	-994.074	-1.84246
1002	3549.92	-0.367795
1003	-4485.21	-0.220955
1004	1027.84	-1.76684
1005	-572.241	-0.314012
1006	-4731.48	-1.0909
1007	4033.53	0.972988
1008	-4143.72	0.0166378
1009	5600.58	1.0864
1010	4214.28	0.394795
1011	-5386.62	-0.178662
1012	633.008	0.422318
1013	-4275.43	-2.81693
1014	4914.26	3.29368
1015	-5019.59	1.83953
1016	4463.93	-0.55603
1017	-5442.66	-0.812587
1018	5790.74	2.23376
1019	6864.36	-0.129426
1020	7729.87	-0.422061
1021	-884.581	0.360292
1022	8407.1	-0.125565
1023	5188.99	-0.733741
1024	8006.91	-1.37347
1025	1846.96	-0.297573
1026	-2582.74	1.73167
1027	-2748.01	0.0669837
1028	-999.418	0.496863
1029	5002.63	-0.585094
1030	-7080.71	-0.38214
1031	9556.59	-1.79078
1032	28.251	3.03903
1033	5628.75	2.92784
1034	-185.274	-0.683625
1035	-3812.58	-0.365603
1036	-3010.71	0.142716
1037	-647.951	-0.502011
1038	-4727.64	-1.00552
1039	-4146.99	0.0243543
1040	-2609.09	1.52305
1041	-1623.24	-0.596178
1042	-6324.66	-1.44989
1043	2300.54	2.14159
1044	-3903.91	0.501737
1045	-245.882	-0.896922
1046	-2381.15	-2.98127
1047	2445.94	-2.17409
1048	1526.29	1.54692
1049	-5737.71	-0.422521
1050	-5455.45	-0.213297
1051	-2096.95	-0.323849
1052	1514	1.9208
1053	-3450.87	-1.20433
1054	2696.14	0.608313
1055	-2612.12	-0.567328
1056	-7361.97	-2.8683
1057	4977.77	-0.446301
1058	1625.58	-1.69443
1059	-5299.28	-0.0322309
1060	8479.63	-1.3035
1061	-4865.57	-1.5818
1062	190.839	-1.23136
1063	774.201	-0.166268
1064	-4245.95	0.159788
1065	-1850.37	1.27649
1066	9681.95	-0.854674
1067	-149.088	1.081
1068	2915.92	-1.44547
1069	6857.38	1.7149
1070	1622.15	-1.2058
1071	1195.82	-2.08593
1072	614.755	-0.575929
1073	3557.66	-0.777593
1074	-1490	2.82329
1075	8993.16	-0.37473
1076	-2321.26	-1.02902
1077	10373.2	-1.31144
1078	-2406.97	0.373289
1079	4843.2	1.06367
1080	3898.8	2.93536
1081	3036.84	2.73513
1082	2229.25	-1.44331
1083	-3875.74	-1.86832
1084	3749.96	1.268
1085	3010.14	1.03615
1086	8629.99	2.37133
1087	9770.31	1.41621
1088	-2889.55	0.593492
1089	8494.96	1.40394
1090	4617.87	-0.0201189
1091	-5104.13	-0.822131
1092	4993.3	-1.14611
1093	1243.64	-1.21238
1094	9852.09	0.0984524
1095	-6744.68	-0.460666
1096	-2586.01	1.12951
1097	2841.05	0.941749
1098	2493.22	-0.988601
1099	8335.53	-1.67304
1100	7194.74	0.618402
1101	-6041.64	1.44929
1102	2346.03	2.27779
1103	9343.36	1.74439
1104	9223.71	-0.802272
1105	4708	0.173434
1106	7551.13	-0.0527078
1107	5789.37	-2.46492
1108	-1625.12	2.01768
1109	-970.725	-0.528401
1110	9198.38	0.508845
1111	-3029.45	0.38207
1112	4089.77	0.553158
1113	8919.24	1.06648
1114	3753.01	-0.222265
1115	9662.9	1.14303
1116	-3547.47	-2.05075
1117	-4082.57	0.0370084
1118	2177.28	0.00886124
1119	-881.897	-0.191112
1120	1311	-0.24212
1121	-2028.37	-1.73866
1122	8550.07	-0.918846
1123	294.647	-0.255658
1124	5118.31	-1.12212
1125	-7010.9	-0.185163
1126	-5124.06	-0.93202
1127	8253.57	0.423597
1128	-2145	0.648633
1129	7091.47	0.754487
1130	-1616.34	1.25917
1131	8436.48	-0.755943
1132	4595.31	2.18123
1133	-5170.73	-0.71024
1134	-3186.95	0.206686
1135	1777.58	-1.64028
1136	-335.706	1.46488
1137	1665.76	0.491048
1138	504.948	0.878444
1139	-4562.91	0.746234
1140	-3199.63	-0.51859
1141	-6481.44	-0.194
1142	1653.18	-0.94757
1143	7248.34	1.42463
1144	-4764.71	1.42818
1145	3344.64	-1.43223
1146	-4464.98	-0.509768
1147	826.741	0.430311
1148	-4603.54	-2.01772
1149	9834.18	0.52027
1150	4777.99	-0.117779
1151	3489.63	0.762334
1152	5566.34	-0.956775
1153	-4632.44	0.727708
1154	4475.71	-1.08812
1155	-6522.43	-1.52154
1156	7163.29	-0.407125
1157	3667.81	0.0114059
1158	4296.63	-0.011799
1159	9868.71	-0.384331
1160	2768.95	-1.88807
1161	-3657.35	-2.5233
1162	7312.21	1.23037
1163	-2686.2	-1.11363
1164	-3926.84	-0.537245
1165	-439.581	0.52829
1166	9868.61	0.488853
1167	3780.69	-0.330453
1168	8999.2	0.905005
1169	3929.84	2.47245
1170	6859.78	-1.78469
1171	-2753.46	-2.03491
1172	-1328.49	0.714014
1173	8450.53	0.773231
1174	7753.91	-1.0182
1175	-4296.06	0.402485
1176	2916.75	-1.49482
1177	9858.63	-0.0302014
1178	3042.24	-1.13719
1179	-4927.25	-1.26443
1180	8101.84	2.13372
1181	-7.4495	1.19013
1182	6813.18	-1.21082
1183	621.626	0.7549
1184	-361.54	2.88654
1185	731.044	0.495697
1186	-4305.94	0.316227
1187	6314.3	-1.65383
1188	1573.01	0.413571
1189	-6782.88	0.927133
1190	5459.39	0.667862
1191	-157.867	-0.899308
1192	-2967.93	-1.83593
1193	7693.24	-0.516953
1194	-6690.72	0.502855
1195	8504.7	1.75643
1196	-6341.42	1.58348
1197	-261.912	1.62011
1198	-5100.11	-1.91959
1199	-4684.72	0.639512
1200	3900.15	-1.81103
1201	2339.97	-0.658055
1202	-3500.63	-1.16736
1203	-929.812	0.0583576
1204	-1725.45	-1.28807
1205	9029.64	0.757557
1206	1048.91	2.04261
1207	-6074.29	-0.783118
1208	-2077.11	-1.79981
1209	-4137.33	-0.880804
1210	-1257.24	0.477135
1211	2191.07	2.4698
1212	-6144.19	0.610178
1213	5875.01	-0.356075
1214	7283.68	-2.27671
1215	1279.72	-0.588
1216	6045.24	1.92645
1217	3250.36	-0.605824
1218	7274.78	1.61221
1219	-4954.87	-1.17096
1220	-5575.94	-1.59519
1221	-4245.6	2.09726
1222	7426.71	-0.56225
1223	8806.1	2.27514
1224	7956.03	2.0517
1225	7024.36	0.504897
1226	-1607.65	1.56722
1227	-1418.81	-0.0316046
1228	-6530.56	-0.373957
1229	5168.09	0.418153
1230	3762.79	-1.20453
1231	5640.99	-2.30692
1232	-5401.64	0
1233	2846.82	-0.802405
1234	7349.7	0.415332
1235	-814.032	0.738866
1236	7270.28	1.70726
1237	-3200.2	-1.82293
1238	-659.695	-1.51781
1239	2915.08	0.271414
1240	6916.2	-0.0958324
1241	8267.62	-2.48357
1242	8013.76	0.349659
1243	-2397.19	2.72631
1244	-288.102	0.425218
1245	-2704.23	-0.598784
1246	7340.32	0.27586
1247	5256.55	0.849983
1248	218.396	2.0993
1249	-95.8516	0.743766
1250	9046.42	1.56179
1251	9662.11	0.78767
1252	9472	0.0899369
1253	-4575.38	0.160111
1254	325.168	1.7245
1255	-5512.98	0.102296
1256	-3272.57	-1.45774
1257	2369.23	-0.966526
1258	-979.863	0.67034
1259	5036.48	-0.0695318
1260	6410.91	1.66874
1261	-2197.45	-0.235013
1262	6555.86	2.65278
1263	-2078.76	-0.439593
1264	1970.73	-2.74828
1265	6020.82	-0.116369
1266	-470.066	-1.27958
1267	-324.683	-0.0979315
1268	6798.62	0.183895
1269	-2587.15	-2.1286
1270	-5705.74	0.280085
1271	4066.17	0.693323
1272	6261.16	2.53863
1273	-180.696	0.219143
1274	967.506	2.46534
1275	6149.23	-0.421185
1276	-3993.89	0.710352
1277	3808.96	-2.13731
1278	5206.19	2.12078
1279	5876.2	0.428013
1280	-6156.31	-1.31907
1281	-4150.42	-0.458866
1282	-4704.01	-0.395767
1283	-3625.5	-2.24595
1284	9662.14	0.453282
1285	8885.29	1.68734
1286	4774.65	-0.500043
1287	7245.07	2.24491
1288	-4669.5	-0.670134
1289	-1579	0.570961
1290	-4919.31	-1.52416
1291	8207.82	1.35553
1292	7734.39	-1.10826
1293	983.606	1.03311
1294	6448.11	-1.49052
1295	-5175.91	-0.373187
1296	-1331.58	2.74187
1297	7047.59	2.87389
1298	6595.69	0.97601
1299	-2785.4	-0.0863325
1300	4599.78	-1.11067
1301	-4263.23	0.187856
1302	-6526.02	-1.28095
1303	5143.6	1.08637
1304	7954.3	2.06928
1305	9849.44	0.104733
1306	2974.57	0.781537
1307	236.18	0.89953
1308	8741.2	0.386728
1309	-7577.42	-1.75293
1310	3087.48	-0.282392
1311	-3351.94	-1.32891
1312	263.45	0.964854
1313	2303.59	0.273904
1314	1026.62	-0.580226
1315	-6432.94	-2.07782
1316	7657.49	-2.11117
1317	9766.5	-0.0357812
1318	-915.298	0.656686
1319	4995.97	-1.52285
1320	4104.12	0.49133
1321	-2289.77	-0.375192
1322	-6553.51	-0.649057
1323	-2070.53	0.508625
1324	-3814.72	-0.461643
1325	298.907	-1.79113
1326	-4743.52	-0.470399
1327	8954.25	-1.2536
1328	461.298	-0.128534
1329	-5043.91	1.19744
1330	-99.7846	-1.24322
1331	-1563.69	-2.83511
1332	3086.34	-0.174532
1333	1037.84	1.77652
1334	-1342.65	2.76005
1335	8472.26	1.13412
1336	6450.26	2.33147
1337	2951.43	1.60196
1338	2340.18	-1.6301
1339	-740.214	0.518348
1340	3891.07	1.087
1341	-5357.77	-0.685515
1342	3062.42	-2.27197
1343	7430.23	0.369441
1344	7651.69	-1.60566
1345	8583.36	-0.308202
1346	9026.13	2.14351
1347	9651.21	-0.45292
1348	8955.56	1.41042
1349	-5275.12	-0.351951
1350	-170.857	1.57244
1351	2194.94	-0.618943
1352	10284.2	0.912499
1353	-2039.26	0.0841844
1354	8132.98	0.887073
1355	1623.66	-0.703303
1356	1585.14	0.342353
1357	3462.78	-1.21438
1358	-2875.85	1.14371
1359	977.046	0.168724
1360	-5219.9	-0.832216
1361	2729.63	0.72793
1362	-1755.56	-1.59344
1363	-5513.91	2.92446
1364	3168.69	0.478964
1365	764.137	1.43926
1366	-5955.79	-0.0987947
1367	3474.07	0.686008
1368	1012.65	3.42809
1369	-4434.12	0.472412
1370	8683.8	0.66463
1371	-2046.71	0.154447
1372	7777.8	0.291383
1373	6433.95	1.70521
1374	2370.35	-1.44201
1375	-485.157	-1.72886
1376	1689.49	-0.849048
1377	9519.7	-0.386047
1378	4268.68	-0.273346
1379	3360.51	1.81924
1380	4306.79	-0.653045
1381	469.628	-0.660956
1382	-2383.11	-0.0894658
1383	9449.85	-0.86005
1384	29.5631	-1.14224
1385	-24.6086	1.26243
1386	7937.98	0.549033
1387	-66.8721	0.596844
1388	-2063.03	0.523995
1389	3333.48	-0.662567
1390	788.67	-1.5616
1391	-4743.21	-0.360356
1392	6934.27	2.89665
1393	5513.32	0.646371
1394	-5061.5	0.808077
1395	2571.39	2.61979
1396	9639.61	-0.476308
1397	-4470.65	-0.92538
1398	8277.86	1.10164
1399	2717.51	-0.532361
1400	3217.54	0.647608
1401	537.139	1.2355
1402	2273.73	0.79351
1403	4708.44	-0.80138
1404	-3227.26	-2.16961
1405	1231.83	0.20409
1406	51.7518	0.442804
1407	4656.22	-0.283097
1408	10142.8	-0.331237
1409	7160.98	-0.486595
1410	-3464	-0.460917
1411	10397.7	0.248753
1412	9131.14	1.12966
1413	-4748.33	-1.72083
1414	-4048.88	1.29243
1415	4123.12	-1.76177
1416	-4787.74	-0.674326
1417	1384.96	-1.81173
1418	1692.01	-0.567309
1419	-4165.46	0.551688
1420	6347.3	1.18434
1421	-1096.3	1.60172
1422	-4502.95	-1.50458
1423	6290.9	0.090842
1424	-1583.59	0.664971
1425	6991.47	0.716181
1426	-5949.13	1.64414
1427	-4434.1	-1.52982
1428	-4368.41	-0.912696
1429	6033.65	0.777745
1430	6452.85	-0.791161
1431	-6515.71	-1.64551
1432	-3801.57	-1.99664
1433	8936.79	0.826094
1434	1915.6	-1.1163
1435	-2696.31	2.74273
1436	5811.1	-2.06814
1437	-846.109	0.211229
1438	331.434	-0.743603
1439	6407.01	1.19144
1440	1842.55	-0.0977195
1441	-6028.59	-1.63444
1442	6294.48	0.8634
1443	8346.03	-0.272325
1444	6948.77	0.740209
1445	5410.77	-1.17199
1446	-3630.06	1.7482
1447	-6137.52	-2.31382
1448	5844.58	0.330186
1449	6233.83	-1.20573
1450	-6168.52	-1.76973
1451	1093.32	2.21248
1452	-2246.04	-0.0372295
1453	-141.522	2.9206
1454	4662.66	0.343163
1455	400.875	-0.120251
1456	-2830.82	-1.10956
1457	1895.86	0.138746
1458	9226.67	0.695357
1459	452.246	-0.447981
1460	-3444.43	-1.16184
1461	9091.34	0.174419
1462	-2799.2	-1.30139
1463	287.887	1.71288
1464	6161.23	0.155388
1465	-3139.56	-1.04295
1466	-5329.02	0.266719
1467	580.995	-0.0570911
1468	-2241.35	1.23911
1469	-4490.37	-1.67073
1470	-6684.91	-2.44018
1471	5883.24	0.24762
1472	-5198.58	-1.11826
1473	4280.33	0.190548
1474	-4975.45	0.371718
1475	-221.517	1.1068
1476	-3038.23	-1.03402
1477	-1789.72	1.72149
1478	-3590.9	1.02294
1479	-967.58	-1.12381
1480	5958.67	0.360206
1481	-4328.92	0.136568
1482	-5497.61	-1.19024
1483	1826.58	0.847619
1484	1417.4	1.1992
1485	6262.58	-0.583941
1486	10079.1	1.43253
1487	1448.01	-0.143975
1488	4508.39	1.6901
1489	9826.32	-0.110707
1490	3683.27	0.215084
1491	8637.12	-0.45552
1492	7868.36	0.47118
1493	-1793.34	-1.27379
1494	6957.99	-1.20512
1495	9826.85	0.332262
1496	6553.58	-0.237701
1497	2732.9	0.768491
1498	4154.05	-0.502105
1499	1196.57	0.402212
1500	-3951.09	-0.774497
1501	-6309.52	2.22351
1502	5569.77	2.5651
1503	6597.84	1.86184
1504	-3368.39	0.00365692
1505	-2223.48	2.47553
1506	6990.06	-1.49024
1507	-1027.82	-0.146041
1508	6503.12	-0.678092
1509	-541.75	-0.71108
1510	381.078	2.20107
1511	-373.437	1.09696
1512	3498.41	1.72007
1513	1608.26	1.18557
1514	5265.28	-1.65839
1515	9285.28	1.10238
1516	5500.4	2.40046
1517	-5126.36	0.064565
1518	-4428.57	1.2994
1519	10152.2	0.0390497
1520	-4867.48	-0.848664
1521	1641.85	0.610088
1522	10337	-0.35164
1523	6902.33	-0.328929
1524	4538.18	0.351562
1525	-2831.14	-0.406436
1526	4572.25	-0.32924
1527	5669.04	1.07124
1528	-5972.24	1.13986
1529	10014.6	-0.377481
1530	-6675.9	0.177051
1531	8519.39	-0.19047
1532	-1250.03	-0.219561
1533	-5328.14	1.23569
1534	8330.68	1.67122
1535	3609.75	-0.916789
1536	-2714.06	0.235641
1537	-643.776	-0.668812
1538	7170.88	-1.36646
1539	8153.76	2.62024
1540	8824.11	-0.255066
1541	-5546.93	-2.20319
1542	2303.57	-1.45054
1543	-3199.65	0.629493
1544	5424.2	0.0859146
1545	8923.32	3.14052
1546	-4029.52	-1.1742
1547	-4133.59	-2.36001
1548	-6058.52	-0.631025
1549	-4365.6	-0.524957
1550	7174.73	2.86886
1551	-2653.18	0.852662
1552	-186.005	0.319323
1553	6810.03	1.03324
1554	2138.57	0.0698869
1555	-353.47	-0.519253
1556	10050.6	1.62518
1557	8483.36	0.570544
1558	-4681	-1.33925
1559	-2510.17	-1.54566
1560	1540.97	-1.53705
1561	791.445	-0.257986
1562	-4865.98	1.5775
1563	-4815.2	-1.09331
1564	7417.05	-1.29531
1565	-5713.79	-2.26631
1566	-906.755	0.279233
1567	-3995.32	-1.85441
1568	8039.65	1.98926
1569	5547.32	0.437623
1570	-2325.76	-0.606219
1571	-4217.95	0.351701
1572	-4110.53	2.56849
1573	-4944.41	0.681541
1574	6567.75	-1.10977
1575	6259.01	0.197185
1576	-704.792	0.830086
1577	-5502.21	0.785678
1578	8853.71	0.0179988
1579	-7357.09	-2.54889
1580	-4039.46	-0.870355
1581	6044.85	0.0801281
1582	-3230.47	-0.96118
1583	-1454.56	-0.504986
1584	611.415	-1.45319
1585	7147.36	-1.35298
1586	5090.5	-1.32428
1587	-5153.1	-0.456926
1588	-5181.85	-0.493954
1589	-6082.17	1.76756
1590	-1193.57	0.448138
1591	-6403.1	0.404061
1592	-2061.74	-2.49339
1593	-3821.83	-0.516505
1594	7848.21	1.90847
1595	5304.5	1.16035
1596	9257.68	-1.13253
1597	-2189.48	0.856797
1598	6569.6	-0.928857
1599	9038.06	0.954217
1600	1736.98	1.29342
1601	1700.45	-0.960402
1602	-4199.08	-0.949153
1603	8976.45	1.02572
1604	-3287.36	-0.557846
1605	8961.92	2.27118
1606	8479.57	0.696034
1607	8150.71	-2.60949
1608	7149.2	0.306158
1609	9688.08	1.18573
1610	-2849.48	0.00404429
1611	-2406.3	0.265893
1612	2846.67	2.26948
1613	-950.151	-2.19299
1614	6299.15	-0.185593
1615	-6459.38	-0.79628
1616	2604.81	1.11066
1617	-5913.79	-2.21516
1618	9416.93	0.549614
1619	5957.26	0.740781
1620	-5829.94	-0.867109
1621	7593.22	0.780844
1622	1118.12	0.0254975
1623	-1972.07	1.43525
1624	-1939.81	2.26591
1625	-1474.22	1.32359
1626	612.207	0.509773
1627	6033.28	-0.0672464
1628	9043.12	0.437397
1629	6860.96	1.08154
1630	138.908	-0.38256
1631	-1443.19	-0.846016
1632	6167.42	1.25387
1633	9251.01	0.474903
1634	8759.33	-0.923518
1635	3902.09	0.160991
1636	-4714.5	-1.33045
1637	3172.7	0.140899
1638	3533.77	1.5978
1639	-4127.82	0.473472
1640	-5299.31	1.25876
1641	4941.65	-0.905962
1642	-6567.75	0.0434855
1643	-2025.55	1.83073
1644	9704.88	0.676743
1645	-1196.81	-0.616064
1646	7834.4	1.54898
1647	2268.45	-0.205177
1648	-6250.83	0.00908056
1649	6647.9	-0.569596
1650	9349.16	1.43439
1651	-4953.37	-0.154284
1652	5028.23	-0.360625
1653	7494.06	0.700433
1654	8835.82	0.574633
1655	-1674.25	-0.452945
1656	4642.38	-1.23692
1657	2016.62	-0.820604
1658	5626.58	-1.72987
1659	7861.9	1.20287
1660	-6783.65	1.00051
1661	6311.94	1.864
1662	-2264.97	1.45739
1663	-6143.11	0.398206
1664	6898.13	-0.487406
1665	-2233.11	0.512211
1666	-577.968	1.87597
1667	-5615.02	0.434902
1668	7292.91	0.21522
1669	7649.57	1.10114
1670	-3830.2	-0.249394
1671	-4464.92	-0.862947
1672	-4231.12	0.312317
1673	-221.657	-1.10829
1674	8181.79	-1.59207
1675	-3481.35	1.43247
1676	-2779.16	-1.42344
1677	-1456.33	0.7409
1678	-3962.42	0.102708
1679	-2928.14	-1.10982
1680	7127.29	1.24997
1681	3081.44	-0.59267
1682	5435.13	-0.567346
1683	-4904.01	0.234941
1684	-4659.76	-0.920181
1685	-5014.75	-0.310108
1686	8005.52	-1.53792
1687	7825.73	2.48214
1688	9370.84	1.89527
1689	-1040.78	-0.0408879
1690	223.015	-1.00618
1691	9793.49	1.6769
1692	2404.07	-1.46387
1693	167.269	-1.58531
1694	-755.897	1.74268
1695	-904.018	-0.0292481
1696	2447.9	0.0525864
1697	2696.66	0.0826997
1698	1780.57	-0.197902
1699	-1043.31	-1.03642
1700	1067.56	-0.781485
1701	4394.79	3.67689
1702	1551.31	3.09557
1703	4107.97	0.799721
1704	5358.11	2.08312
1705	-2614.46	2.57644
1706	-5083.47	0.137142
1707	-5326.42	-0.316499
1708	-3367.24	0.49221
1709	-5534.48	-0.0053506
1710	2930.9	-0.339589
1711	-5533.54	-0.397027
1712	6068.74	2.13072
1713	-4693.55	-0.498279
1714	5140.4	-0.115798
1715	-3012.78	-0.0609791
1716	-4855.85	-1.13943
1717	-2274.74	-0.254644
1718	2843.38	0.326873
1719	-1549.14	0.699952
1720	-3368.69	-2.73498
1721	-686.21	-1.33177
1722	2224.98	-1.15338
1723	-870.309	0.309821
1724	8926.3	0.675699
1725	-2522.93	-0.215031
1726	3763.55	-0.891533
1727	5218.2	-0.233008
1728	-2853.82	-0.975288
1729	3214.21	-0.226389
1730	6070.58	1.51507
1731	965.888	0.212526
1732	870.342	-0.865518
1733	-6234.39	-2.89665
1734	-4078.84	0.145803
1735	5271.11	0.330014
1736	9539.6	-0.238052
1737	-4212.01	0.54086
1738	4983.06	2.88936
1739	-3635.53	1.19244
1740	-3386.13	0.096976
1741	-2212.48	0.352626
1742	1992.42	-0.413137
1743	2435.93	-0.7801
1744	5681.03	2.04724
1745	-5386.19	-2.10128
1746	6904.97	-0.491021
1747	6154.52	1.01814
1748	6951.71	-0.899807
1749	-330.642	-0.550003
1750	5489.66	-0.318239
1751	2014.72	-1.01933
1752	4944.53	0.757104
1753	7375.5	-0.787901
1754	3997.91	1.48974
1755	-3443.69	-0.200293
1756	-125.968	0.648132
1757	-89.3975	0.189495
1758	-3586.59	-1.95165
1759	5147.52	1.15974
1760	-5670.38	-0.099046
1761	8052.8	1.63633
1762	7768.17	-1.73482
1763	3841.59	-1.55008
1764	3719.42	0.705088
1765	4055.27	-1.28405
1766	7549.41	1.4266
1767	6793.74	-2.86536
1768	10049.4	0.258367
1769	162.389	-1.00063
1770	8671.39	-0.0990728
1771	-3938.76	-2.73121
1772	9642.18	-1.60802
1773	418.606	0.564854
1774	1999.82	2.5782
1775	-2713.15	0.536402
1776	-2636.3	0.435236
1777	5442.82	-1.01525
1778	6093.64	2.95028
1779	-1321.8	-0.867234
1780	3430.28	2.97564
1781	5590.79	-0.116868
1782	6103.95	-0.603407
1783	5347.61	0.435674
1784	3664.11	-1.69521
1785	9750.21	-0.319115
1786	8203.04	0.225491
1787	7656.36	0.402432
1788	-6092.82	-1.04191
1789	5651.39	0.945588
1790	-4897.43	3.21623
1791	-5129.04	0.250626
1792	-5258.79	-0.795895
1793	8298.62	2.26518
1794	-4957.71	-1.09391
1795	8137.21	1.29083
1796	-4863.08	2.99075
1797	-4869.85	-0.896353
1798	-2740.84	0.636755
1799	-3126.71	-0.367229
1800	4642.33	-0.19238
1801	-3801.48	-0.569698
1802	4414.66	0.741129
1803	5035.95	-0.958403
1804	5912.11	-0.51603
1805	-5700.23	-1.39445
1806	-3967.01	-1.65278
1807	5843.74	0.741544
1808	8736.96	0.349331
1809	9134.49	0.737054
1810	4795.73	0.430336
1811	10038.5	-0.210248
1812	-5602.04	0.545782
1813	1743.63	2.65161
1814	-4424	0.338143
1815	-5984.42	-1.15821
1816	74.5873	-2.99567
1817	3592.55	-2.14395
1818	4513.04	-0.39941
1819	7599.36	-0.592499
1820	3954.59	-0.551128
1821	10071.5	3.35694
1822	4892.48	-1.32314
1823	1403.69	1.46242
1824	-1549.08	-0.0547918
1825	7804.05	-0.804213
1826	3233.78	1.07456
1827	7806.35	2.37024
1828	8422.22	0.235586
1829	-3809.76	1.44788
1830	-4293.15	-1.50115
1831	7535.59	0.170696
1832	4467.93	-0.316099
1833	4566.92	0.711063
1834	-4125.43	0.614252
1835	730.172	-0.46145
1836	-5028.8	0.131566
1837	-4873.97	-1.08351
1838	-6277.92	1.52493
1839	74.7271	-1.14942
1840	-4921.84	0.0700871
1841	9631.82	0.178676
1842	2166.38	-1.10338
1843	-3210.8	-0.554297
1844	-5216.9	1.02005
1845	8192.74	2.41124
1846	6221.87	-0.819568
1847	-931.102	-0.840364
1848	6423	2.46213
1849	-2201.09	0.249328
1850	3389.57	-1.52731
1851	-4458.63	-0.303118
1852	5653.49	2.31528
1853	9191.82	4.31867
1854	7910.78	0.662376
1855	4330.11	0.678288
1856	-6219.25	-1.42224
1857	-2431.39	0.945364
1858	5459.69	-0.404704
1859	-5882.16	-1.0805
1860	-6132.06	0.592249
1861	2665.12	-0.121968
1862	3736.12	-1.34921
1863	-4491.17	1.74243
1864	3015.09	-1.59524
1865	-3686.3	1.53264
1866	-3707.81	-0.628838
1867	-2862.46	-0.893201
1868	-4378.86	-1.05191
1869	-2928.83	-0.111995
1870	-4327.08	0.866702
1871	1288.57	2.62255
1872	-806.715	-0.633273
1873	-5426.04	-0.632259
1874	72.66	-0.535187
1875	4442.42	-1.0476
1876	-4604.52	1.84909
1877	-5888.09	-0.46612
1878	-4230.72	0.105401
1879	7368.42	2.26327
1880	5677.65	2.99789
1881	-4769.63	-0.979977
1882	9181.11	0.589873
1883	-5390.25	2.64505
1884	-1837.92	-1.02185
1885	6582.12	-2.28873
1886	5930.79	1.40752
1887	3039.85	-0.631101
1888	-5008.02	0.554829
1889	895.979	2.70239
1890	-3024.89	-0.509931
1891	7280.29	0.329946
1892	4060.79	-0.303209
1893	-5239.22	-0.864543
1894	-1243.89	0.512764
1895	7196.27	0.625674
1896	8680.13	0.493379
1897	-3945.4	-1.15439
1898	-3577.18	-2.97854
1899	-3724.01	-0.381581
1900	-5438.57	-2.93934
1901	-1170.39	-2.58405
1902	5621.02	1.55206
1903	2833.56	-1.13666
1904	-3294.69	-0.171199
1905	871.172	0.761325
1906	-3943.1	0.647341
1907	-4037.09	0.249987
1908	903.239	2.54661
1909	-3203.14	0.843706
1910	-2270.14	1.35153
1911	-3999.27	-0.363037
1912	153.113	-0.371943
1913	9642.24	1.10914
1914	7354.42	1.9705
1915	8951.31	0.39495
1916	8115.58	3.26687
1917	-2873.2	0.649356
1918	4878.91	-0.182811
1919	-5854.93	-0.643151
1920	4053.95	0.429791
1921	-5579.85	-0.309152
1922	-2000.53	-1.38749
1923	-2930.14	-1.0535
1924	-3040.5	2.10264
1925	-4669.46	-0.343538
1926	-433.302	0.295466
1927	2554.29	-0.0934278
1928	-5248.1	-0.597254
1929	-4677.07	-0.856112
1930	-2094.34	-0.556452
1931	-5185.63	0.669973
1932	-1467.78	-1.65431
1933	-6873.94	-2.83721
1934	1695.8	0.681092
1935	-3049.65	-0.665485
1936	7531.71	-0.704074
1937	-4682.76	1.4663
1938	483.585	-0.86916
1939	7821.2	-1.49966
1940	5168.22	-2.15935
1941	-4167.93	-0.586879
1942	8280.13	0.951276
1943	7999.47	1.6343
1944	8760.58	1.76749
1945	7025.9	-2.79854
1946	-3918.34	0.107723
1947	2110.12	1.63309
1948	-1411.95	2.65142
1949	-1312.16	-0.292487
1950	5273.23	-1.8109
1951	-4571.61	-0.199696
1952	9478.17	0.293999
1953	-4636.7	-2.00671
1954	1847.11	2.21367
1955	-5923.82	0.212246
1956	7742.29	2.87804
1957	5746.58	3.50102
1958	5971.52	0.844409
1959	3512.72	-1.47954
1960	7487.55	-0.761954
1961	-1886.63	-1.22524
1962	-3262.35	2.12039
1963	2958.17	0.68482
1964	-96.2286	-1.63042
1965	7306.77	1.66715
1966	-6800.49	0.892263
1967	-4183.51	-1.45419
1968	6479.81	-1.99047
1969	3297.16	-0.354368
1970	7453.94	1.1646
1971	71.2757	-0.899864
1972	8015.14	0.76853
1973	9508.15	0.299752
1974	-630.94	-0.391133
1975	6113.97	-0.192556
1976	-1324.38	0.531248
1977	5130.64	-0.338695
1978	3898.91	0.102521
1979	6236.7	-2.14278
1980	7845.56	-0.470028
1981	9078.12	-0.609317

## Sheet: Fig 5F
Patient no	Immune score	PSAT1 mRNA (log2 ratio)
1	543.283	0.106022
2	-6989.24	-0.03242
3	-3885.65	0.131026
4	1948.53	0.152576
5	-1991.19	-0.00642
6	-2174.4	-0.02006
7	3009.42	-0.27234
8	-3009.69	0.006168
9	9690.11	0.30941
10	7846.22	0.609766
11	-6943.99	-0.04763
12	-6108.5	-0.03046
13	-4607.56	-0.23573
14	-6036.11	-0.01239
15	9771.63	0.315093
16	-5620.49	-0.19372
17	6709.01	0.078734
18	-1045.71	0.165712
19	5344.84	-0.41621
20	7655.99	0.458448
21	-3298.77	0.69449
22	-5093.82	-0.09718
23	4093.18	0.193715
24	3553.12	1.90714
25	-2790.82	-0.13903
26	5612.27	-0.29952
27	-6603.15	-0.00346
28	-3376.47	-0.24456
29	-5436.52	1.26142
30	8450.19	0.249302
31	1794.67	-0.23544
32	7749.5	0.068115
33	-4825.87	-0.44368
34	-6595.81	-0.22265
35	8018.26	-0.16087
36	1524.62	0.904893
37	7610.39	0.001607
38	3249.11	0.983077
39	-4483.09	-0.07905
40	-5191.57	-0.00573
41	8707.59	0.237764
42	2347.28	0.862296
43	-348.248	-0.16896
44	-3904.75	-0.17112
45	2791.6	-0.11426
46	-3973.72	1.69216
47	-5797.14	-0.17805
48	1568.42	1.9854
49	-3752.13	-0.01283
50	3559.95	0.072906
51	813.04	-0.00865
52	3901.53	0.016617
53	-916.65	-0.15852
54	-7484.31	-0.16871
55	-3497.84	0.216478
56	5620.79	0.090623
57	-5861.24	-0.35384
58	1646.57	-0.29967
59	2703.63	-0.17161
60	7972.99	-0.16411
61	-838.011	1.17485
62	-2068.1	-0.16616
63	2929.7	0.312931
64	-3854.45	0.115044
65	-3989.54	-0.42174
66	-648.921	-0.25608
67	9159.62	-0.23899
68	-1449.65	-0.27852
69	-871.599	0.403105
70	-2793.05	-0.14394
71	-5917.84	-0.01998
72	-3090.64	-0.11758
73	4567.78	-0.12085
74	-4317.34	-0.08078
75	-4423.35	-0.20931
76	986.782	-0.12216
77	7333.57	0.627176
78	-4636.72	1.29856
79	8944.67	0.5825
80	-3540.53	-0.08051
81	1715.23	1.16399
82	-2553.09	1.29038
83	-3494.72	-0.20302
84	8486.14	0.304756
85	2979.49	0.465746
86	8889.34	1.28585
87	6182.57	1.75353
88	5544.83	0.698883
89	-3283.63	0.234312
90	2826.65	-0.26724
91	-5332.62	0.950715
92	6180.06	1.61924
93	6700.89	0.275106
94	-5091.26	0.34622
95	-479.222	-0.05109
96	1185.09	-0.14258
97	-2604.34	0.189804
98	8060.16	0.496689
99	4888.37	-0.10098
100	3953.16	-0.14986
101	1948.27	-0.20576
102	8286.22	0.137284
103	-5219.27	-0.24834
104	-5261.29	0.208987
105	759.697	-0.08312
106	-1644.9	-0.36925
107	10009.9	0.471274
108	-6672.08	-0.35846
109	1632.6	0.020544
110	-4437.35	-0.09612
111	3329.16	0.734873
112	7072.83	0.028154
113	5369.55	0.114805
114	3004.37	0.277503
115	9845.49	0.350906
116	-5194.39	-0.07365
117	-3332.33	-0.02285
118	-6626.61	-0.24111
119	908.922	0.965719
120	9150.86	0.373258
121	-4210.19	-0.21876
122	3521.79	-0.14818
123	-4175.48	1.52958
124	-1954.44	0.752505
125	-2597.22	0.012304
126	2332.12	-0.05893
127	-1356.46	-0.17087
128	916.267	0.004904
129	9573.26	0.87552
130	-3622.2	-0.09803
131	8215.41	0.224117
132	9452.85	0.651467
133	4558.5	0.427741
134	862.561	1.67214
135	2875.18	0.045958
136	-4045.9	-0.06661
137	10121.2	0.047069
138	42.7864	0.779366
139	9502.98	-0.0725
140	4430.52	0.472568
141	-1830.17	-0.03124
142	-6630.21	-0.29008
143	-3431.87	0.034548
144	3140.23	-0.15933
145	-3572.03	0.035499
146	-3955.57	-0.06587
147	-4077.74	1.6445
148	2174.36	0.024332
149	-5129.95	-0.2723
150	9028	0.106319
151	4102.85	0.160887
152	2559.19	-0.34498
153	2365.62	0.259921
154	7842.83	0.743449
155	6082.78	-0.19138
156	3746.83	0.264246
157	2734.54	-0.02069
158	-2419.08	-0.06537
159	4731.25	-0.11104
160	5737.03	-0.09293
161	354.888	-0.01653
162	-5340.45	-0.26251
163	2272.63	0.417716
164	-5324.66	-0.23908
165	-662.837	-0.10113
166	-5423.34	-0.19961
167	4700.39	-0.06682
168	6643.29	-0.29219
169	-2492.34	-0.1281
170	7865.8	-0.15555
171	-274.56	-0.18557
172	245.715	0.006365
173	8103.51	0.322944
174	2314.94	-0.2139
175	-5017.55	-0.17125
176	8576.06	0.586195
177	-430.611	-0.03963
178	5956.71	-0.13443
179	-4880.03	-0.14522
180	2715.11	0.052882
181	-6845.5	1.02222
182	8327.23	0.192675
183	-2574.84	0.008287
184	5041.58	0.200298
185	1469.3	-0.29185
186	4992.67	0.597123
187	8385.07	0.044872
188	-6463.2	-0.01092
189	2800.83	-0.16581
190	9088.16	0.32329
191	1416.65	-0.07506
192	216.575	0.369644
193	-1687.35	0.762849
194	9085.23	0.038781
195	7692.36	0.473232
196	6476.78	0.146331
197	-1275.97	1.34462
198	819.584	-0.01431
199	4948.14	-0.17477
200	8505.99	1.66204
201	-5865.26	-0.01594
202	8358.77	0.067557
203	6408.77	0.224269
204	9143.96	0.212259
205	392.749	0.144058
206	-1118.71	-0.34655
207	9131.5	0.021786
208	-4659.97	0.125482
209	-2072.22	-0.18128
210	-4368.95	-0.2006
211	-3719.89	0.176066
212	-3544.39	-0.13773
213	8380.25	1.14299
214	4431.78	-0.12718
215	-6794.07	0.9587
216	-1945.03	-0.09943
217	-3898.5	0.002721
218	-5019.43	0.328576
219	-605.42	-0.148
220	-3235.62	-0.33278
221	1182.56	1.58526
222	4396.49	-0.16694
223	4277.99	0.072659
224	3181.9	-0.30028
225	-2944.36	-0.06615
226	8989.11	0.322204
227	3656.25	0.539417
228	-5294.36	-0.04907
229	-3929.02	0.616351
230	-3406.67	0.213686
231	4463.32	0.686855
232	877.941	-0.09267
233	4456.67	0.074131
234	-4179.74	-0.24895
235	4743.31	0.140972
236	-1226.41	-0.00062
237	-4753.99	0.499
238	10114.3	0.359879
239	-4996.46	-0.21606
240	-1035.36	-0.18815
241	-5625.67	1.03333
242	-4818.24	0.693082
243	9801.15	0.682679
244	-6025.51	-0.25926
245	10303.1	0.381083
246	-3178.8	-0.23723
247	5105.01	-0.25184
248	7175.28	0.948767
249	6514.91	-0.17342
250	-2123.49	-0.29383
251	535.246	0.767988
252	-828.954	0.066057
253	8278.53	0.250759
254	-596.32	-0.01379
255	10219.5	0.930449
256	-4800.38	-0.19747
257	9597.12	0.097694
258	-3109.43	-0.24575
259	-4072.86	-0.10637
260	1153.67	0.006886
261	2829.26	0.22641
262	4169.03	1.54073
263	5388.33	0.060553
264	644.602	0.02069
265	8225.78	-0.06847
266	6794.18	-0.19046
267	1116.95	1.10601
268	5753.61	-0.1263
269	5387.98	-0.01602
270	-1951.2	1.02561
271	6860.05	0.01999
272	-1524.89	-0.20392
273	865.761	-0.21541
274	143.735	-0.07178
275	193.175	0.017223
276	7864.45	0.389614
277	5200.57	0.549439
278	7888.36	0.445455
279	8904.41	0.897984
280	5198.31	0.052846
281	9251.97	0.222506
282	5631.14	-0.0683
283	3378.56	0.664639
284	3020.18	2.44696
285	-1550.44	-0.08674
286	8080.98	0.050476
287	3116.31	0.95679
288	4339.77	0.576637
289	3418.26	2.00749
290	5320.54	0.014106
291	-5092.82	0.03458
292	-1845.86	-0.34856
293	-2664.03	-0.34728
294	-5506.92	-0.08993
295	-1798.9	-0.11259
296	8605.19	0.257295
297	-1336.13	0.176871
298	-1855.39	-0.25106
299	7524.32	-0.08745
300	7887.99	0.837287
301	-2499.58	-0.21629
302	-4922.14	-0.14395
303	-5138.14	0.006636
304	2616.9	1.81394
305	-2022.78	0.874445
306	-3122.3	0.101602
307	5821.21	-0.11435
308	6222.17	0.374091
309	-558.76	-0.12079
310	-2868.67	-0.03753
311	8347.65	0.336973
312	9080.27	-0.10082
313	-611.388	-0.16675
314	-915.822	-0.29216
315	9353.19	0.322217
316	1235.59	0.180563
317	-4321.81	-0.00761
318	9643.13	0.151618
319	3128.66	0.304278
320	1388.28	0.054923
321	8804.04	1.04615
322	-5971.38	-0.22041
323	-4084.94	-0.42961
324	7276.95	0.108433
325	9649.83	0.065967
326	-1374.33	-0.22532
327	-615.324	-0.21782
328	7190.64	0.583554
329	-5181.92	-0.19519
330	-5471.25	-0.05793
331	-2166.3	0.505135
332	2729.25	-0.00326
333	-1777.47	-0.34467
334	-5739.86	-0.3359
335	9252.45	0.435703
336	2408.85	0.295627
337	-406.683	-0.33966
338	9520.45	0.033579
339	9921.71	0.810754
340	-3723.97	0.150725
341	3684.21	1.17053
342	-703.624	0.263812
343	-3795.27	-0.22567
344	-3032.7	0.543916
345	-2343.28	-0.26756
346	4372.64	0.051689
347	-5724	1.4853
348	-5956.22	-0.28124
349	-6569.66	-0.31704
350	5944.91	0.545732
351	8395.28	0.12243
352	10275.2	0.541273
353	4128.76	0.054077
354	-2278.07	1.44015
355	-6094.63	-0.02039
356	145.181	1.43733
357	439.969	0.758563
358	3076.19	0.064952
359	-5299.99	-0.19166
360	4139.92	0.09832
361	1118.06	-0.04177
362	-3209.57	0.140848
363	-4008.33	0.310939
364	9784.39	0.333045
365	-4510.96	-0.20838
366	7114.74	0.273864
367	-5701.88	-0.02564
368	8110.65	0.705035
369	2257.16	0.755153
370	-716.564	0.148479
371	3041.61	-0.20867
372	9063.74	0.192499
373	-278.143	0.827111
374	2258.44	-0.01821
375	9884.13	0.113409
376	2004.9	0.048635
377	1106.93	-0.23834
378	3614.95	0.11933
379	2059.57	0
380	8070.84	-0.24028
381	6563.35	-0.27937
382	6782.47	0.125276
383	413.136	-0.15608
384	-268.134	-0.28024
385	-5551.36	-0.04172
386	-3624.78	0.434236
387	-2718.89	-0.14575
388	225.017	2.05815
389	-6287.7	0.018045
390	9611.96	0.142303
391	3793.94	0.221928
392	2953.75	-0.04805
393	5334.63	0.210475
394	-2062.14	1.46665
395	-2945.67	-0.24465
396	7605.37	0.422371
397	7863.53	0.759961
398	-4235.67	-0.01813
399	-3236.62	0.76305
400	5969.61	1.47982
401	2467.28	0.392102
402	-4436.29	-0.12869
403	7599.2	1.30057
404	3307.78	0.019736
405	-43.5376	-0.14702
406	5819.31	1.37241
407	9661.66	0.307273
408	4911.26	0.06368
409	7923.96	0.549079
410	-701.849	0.6735
411	-3382.13	-0.06783
412	5777.75	-0.03225
413	4138.24	0.106771
414	6351.26	0.128693
415	-3649.47	-0.16695
416	1850.98	-0.19844
417	-461.638	0.373486
418	8035.71	0.309133
419	-3787.62	0.152013
420	-2663.77	0.068233
421	3790.38	1.97266
422	-5716.52	-0.01497
423	-143.983	1.07132
424	5748.18	0.09364
425	8764.41	0.122682
426	-597.699	-0.3606
427	614.854	-0.0996
428	9477.17	-0.01964
429	-1702.62	-0.11771
430	3361.31	-0.16252
431	1354.99	-0.17937
432	-1566.69	0.101218
433	-574.025	0.543868
434	-162.376	0.001976
435	6888.06	0.129876
436	-2160.4	1.66924
437	-4609.15	1.42983
438	-3458.09	-0.20477
439	6447.37	-0.19836
440	3017.93	-0.11643
441	-4038.96	-0.16049
442	-4012.44	-0.14535
443	3365.13	0.555811
444	-1993.68	0.026039
445	-2767.44	0.634855
446	-2303.78	-0.13995
447	-6639.82	-0.18135
448	3523.03	0.530929
449	6699.45	0.390149
450	8226.18	0.239749
451	4673.24	-0.23634
452	5542.11	-0.11165
453	-5364.09	-0.12561
454	-4357.05	-0.46716
455	-734.835	0.516538
456	-4989.12	-0.22433
457	2268.21	-0.10321
458	942.726	-0.35811
459	7884.31	0.396149
460	6149.92	1.85167
461	4241.01	-0.07055
462	8854.86	0.716744
463	9225.15	0.127949
464	7644.79	0.534621
465	9400.13	-0.05651
466	5080.27	0.570242
467	-5273.27	-0.05401
468	7145.35	0.185281
469	-991.886	-0.1619
470	7841.79	-0.02558
471	1469.37	0.097765
472	2009.57	0.338361
473	2062.66	0.2624
474	5132.36	0.244775
475	3208.5	0.215627
476	9490.31	0.963586
477	-3465.73	-0.14024
478	-7347.53	-0.20773
479	3383.07	-0.09003
480	-4413.38	0.079225
481	7815.41	0.476808
482	8874.49	0.499571
483	-928.909	0.044455
484	6726.17	0.873612
485	4168.34	0.159293
486	-1552.28	1.52874
487	7227.88	-0.03493
488	7719.58	0.331624
489	-4602.2	-0.17527
490	7628.81	0.988461
491	9189.27	0.200675
492	7442.76	0.018588
493	4878.23	0.103609
494	7381.09	0.14981
495	6459.37	0.204283
496	1719.65	0.87381
497	-1057.16	-0.23249
498	7223.58	0.051709
499	6745.36	1.03962
500	6465.9	-0.00097
501	7693.43	1.31023
502	-6662.72	0.455173
503	2258.91	0.280823
504	-5492.76	-0.2503
505	8571.35	-0.04262
506	324.171	1.23816
507	1341.36	1.06989
508	976.975	0.152385
509	3976.36	0.474926
510	1283.45	1.48811
511	1266.98	-0.07208
512	704.181	0.167529
513	9949.78	0.391336
514	-6146.93	0.193375
515	755.931	-0.17189
516	-1209.37	0.033244
517	-2167.56	0.143521
518	-2812.96	1.33279
519	2859.42	0.017648
520	9855.19	0.201774
521	3190.01	-0.04855
522	-6689.03	0.339909
523	5641.36	-0.14094
524	5025.76	1.87938
525	2417.49	-0.07787
526	9469.49	1.48063
527	8550.34	0.226421
528	5706.28	-0.1337
529	7427.44	0.509899
530	3488.47	0.050515
531	4427.44	1.36402
532	-3415.08	-0.32795
533	-2756.01	-0.28588
534	5409.15	0.083937
535	1426.83	0.005168
536	5574.43	-0.06319
537	6919.08	-0.00058
538	-4842.18	-0.36584
539	-140.076	-0.09211
540	1033.2	-0.12425
541	-5058.26	-0.45455
542	2235.56	2.00491
543	-2904.24	-0.44475
544	-1474.71	-0.2784
545	9296.91	0.177353
546	-3735.39	1.81071
547	-17.2915	-0.07884
548	8750.61	-0.07058
549	-5041.88	0.104743
550	7843.82	-0.07909
551	480.887	-0.15927
552	-1202.47	-0.28493
553	6426.33	2.33535
554	1387.94	-0.27155
555	-5760.03	-0.16012
556	9809.99	0.666175
557	321.659	0.100246
558	6986.03	0.063988
559	3894.64	-0.10966
560	-3835.15	-0.424
561	7140.75	0.984015
562	-1948.4	0.163962
563	-6637.41	-0.46358
564	455.74	-0.25249
565	271.156	-0.2141
566	802.26	-0.02755
567	2829.41	-0.11165
568	-358.242	1.55763
569	-1739.55	-0.06444
570	8831.49	1.06547
571	4693.73	-0.48664
572	-3457.47	-0.20742
573	6806.14	0.118473
574	7506.36	-0.21262
575	74.5931	-0.0291
576	7334.83	-0.17707
577	-3469.99	-0.03592
578	-5053.71	0.610862
579	6694.36	0.250295
580	1939.59	-0.13915
581	-245.114	0.237207
582	3982.03	-0.47579
583	-3596.98	0.631465
584	-1572.78	-0.42188
585	-2330.79	-0.41766
586	621.463	-0.32237
587	4776.56	0.272655
588	-1470.55	-0.59048
589	9200.17	-0.17009
590	6773.08	0.448688
591	-4776.39	-0.3098
592	-3509.89	-0.32111
593	-920.627	-0.21924
594	-3508.42	-0.52558
595	-3147.02	0.185529
596	1345.02	-0.39669
597	-5152.26	-0.21836
598	8829.79	0.21979
599	7741.9	0.129834
600	7915.64	0.957512
601	9389.6	1.45455
602	6895.19	1.25326
603	-3430.51	-0.25961
604	3271.01	0.078083
605	-2734.7	-0.0685
606	3242.73	1.90934
607	8338	-0.00988
608	4006.02	0.245698
609	8039.26	0.251535
610	4964.32	0.747997
611	-3713.28	-0.03254
612	1476.26	0.351322
613	6975.43	0.985534
614	9804.42	1.97953
615	-1471.9	0.022679
616	-6468.87	-0.15542
617	-6163.66	0.084073
618	10010.6	1.48005
619	-1767.67	-0.42443
620	1291.49	0.301193
621	2374.73	-0.09314
622	8261.03	1.42505
623	6469.32	-0.09048
624	2099.84	0.206653
625	-5308.65	-0.45603
626	7195.84	1.25667
627	7563.24	1.48324
628	650.825	-0.23975
629	4374.94	1.91271
630	3088.45	-0.03925
631	2154.42	1.2082
632	-4120.25	-0.03854
633	-2576.23	0.073819
634	5402.2	1.05447
635	1302.91	-0.02153
636	-4121.37	-0.20935
637	-1612.37	-0.08412
638	551.309	0.338671
639	-1386.7	-0.1825
640	5838.2	-0.13938
641	5002.74	-0.0998
642	-6622.42	-0.2567
643	5128.45	-0.2011
644	-4320.83	-0.27713
645	7355.93	1.49267
646	-4319.39	-0.36375
647	9207.61	0.22809
648	2035.66	0.397382
649	3908.1	-0.06969
650	-449.206	0.180288
651	7826.5	-0.03871
652	5004.43	-0.34709
653	-3266.01	-0.04696
654	-3113.67	-0.07412
655	5502.17	-0.08733
656	-5914.37	-0.2005
657	6145.4	1.03205
658	5099.73	-0.07645
659	3342.16	-0.04864
660	-3075.12	0.474933
661	4689.1	1.58168
662	-2263.39	-0.10384
663	5295.38	-0.13297
664	7962.64	-0.15329
665	-1031.91	-0.1581
666	1410.47	-0.22792
667	5943.03	-0.05761
668	6454.49	1.34061
669	-2045.88	-0.12908
670	-2175.67	-0.18837
671	-4484.48	0.314029
672	-2642.41	-0.28556
673	8444.08	0.64596
674	9342.7	0.82682
675	-2404.09	-0.08974
676	5277.44	-0.29755
677	1830.51	-0.06561
678	-2449.63	-0.16094
679	1369.14	1.55976
680	-1254.91	-0.20542
681	-6241.26	0.368976
682	3931.41	1.28501
683	3797.28	1.20429
684	-3254.87	-0.43791
685	9376.66	1.19572
686	1127.75	1.97257
687	165.44	0.356676
688	9201.57	0.908244
689	-4589.52	-0.18568
690	2345.76	-0.39075
691	4167.85	0.199845
692	-5863.27	-0.42121
693	-6505.1	-0.26865
694	3324.21	-0.15013
695	244.056	-0.20429
696	-5757.41	-0.10293
697	-78.0484	-0.36423
698	7848.13	-0.18678
699	-4443.1	-0.01493
700	4028.91	1.03055
701	420.23	1.24002
702	2883.57	0.949746
703	-4640.9	0.708516
704	-894.056	-0.31148
705	2667.52	-0.19003
706	-1820.7	0.058875
707	6038.72	1.76454
708	8284.42	0.004328
709	-3242.66	0.082256
710	-3513.24	-0.03194
711	4326.8	1.74298
712	-2073.43	0.11604
713	5690.87	0.876658
714	-3799.21	0.127065
715	3456.25	-0.04994
716	7975.44	1.91583
717	3137.11	1.00931
718	2033.92	-0.05279
719	7411.05	0.918205
720	9173.87	1.16526
721	-569.05	0.450363
722	5489.1	1.84426
723	-1639.76	-0.3652
724	-925.452	-0.24721
725	2960.38	-0.41138
726	9110.58	0.999257
727	2972.62	-0.21979
728	2333.67	0.388768
729	-4622.21	-0.23875
730	-5684.16	-0.12345
731	-4254.35	-0.34786
732	1829.32	-0.52317
733	6714.52	0.698829
734	-5347.26	-0.29225
735	-4039.66	-0.10874
736	-4274.86	-0.057
737	-2778	1.51221
738	-3011.49	-0.56657
739	9725.72	0.92579
740	-101.741	-0.15474
741	4817.23	-0.09125
742	-2197.22	-0.16286
743	7163.1	-0.24973
744	5709.1	-0.18025
745	689.845	1.4411
746	7802.04	0.595194
747	4430.41	-0.0727
748	161.582	-0.26216
749	8939.78	1.26348
750	5306.32	0.386335
751	4658.39	-0.20585
752	-1542.36	-0.20912
753	-2057.3	-0.30802
754	-5662.74	-0.57966
755	1798.31	0.070575
756	-4971.8	0.709332
757	3621.27	-0.16536
758	-5820.75	0.054038
759	1034.75	0.036122
760	-4863.34	-0.47082
761	5231.33	0.458761
762	6027.15	1.20542
763	8878.85	-0.03433
764	3421.09	-0.17927
765	5440.15	-0.04772
766	-3383.77	0.80105
767	-3420.67	1.97874
768	8962.43	1.05687
769	8139.2	0.227889
770	1831.57	-0.11721
771	-675.093	0.644655
772	1394.31	-0.14886
773	1056.11	-0.01806
774	3236.24	-0.32668
775	5353.39	1.83248
776	6879.96	1.28412
777	-4374.58	-0.26956
778	-5417.89	-0.06034
779	3710.46	-0.0711
780	7448.67	0.473122
781	8026.53	0.117896
782	4804.87	-0.02395
783	5766.83	-0.1663
784	4544.68	-0.09586
785	-3085.11	-0.03407
786	39.1504	0.181633
787	8690.85	0.950578
788	-6037.85	-0.24324
789	7552.32	0.057936
790	5638.67	1.16138
791	-2881.72	0.150369
792	7652.2	0.960038
793	4741.27	1.10383
794	9620.87	0.223727
795	7090.93	-0.01528
796	3887.02	-0.31318
797	9609.08	0.735254
798	2270.95	0.199085
799	-3261.92	-0.20241
800	6124.75	-0.15939
801	-401.683	0.013649
802	-6203.97	-0.27845
803	-6254.77	-0.18117
804	8211.63	0.273034
805	2175.81	0.120309
806	9274.24	0.219312
807	909.76	-0.08749
808	5785.2	0.019709
809	4268.67	1.09909
810	88.3338	-0.32311
811	5069.51	-0.02852
812	-1330.54	0.894175
813	-3138.68	-0.05906
814	475.041	-0.00075
815	4891.88	0.24038
816	905.971	-0.12413
817	8959.18	0.126388
818	-4799.47	0.032817
819	-5287.65	-0.14493
820	-4700.3	-0.36544
821	-3927.34	-0.03363
822	2795.88	0.44342
823	-4890.83	0.324835
824	4373.35	0.116118
825	-2221.3	1.05918
826	9365.75	0.107112
827	-1639.19	-0.41432
828	8771.19	-0.0308
829	5643.22	-0.07406
830	-921.675	-0.36754
831	-6043.7	-0.20798
832	-5426.78	-0.19831
833	-4453.2	-0.1588
834	4124.57	0.249792
835	-4936.3	0.430059
836	-6703.34	-0.23319
837	2363.17	-0.42445
838	-11.1178	-0.42976
839	5576.09	0.482816
840	7151.55	0.591887
841	1653.32	0.386065
842	9838.1	0.06347
843	6312.7	0.092343
844	-3182.78	-0.48576
845	6035.59	-0.19986
846	-4108.68	0.008575
847	5195.28	-0.2674
848	-2071.43	-0.02317
849	-340.881	-0.18222
850	6673.66	0.025828
851	587.5	0.548405
852	-3914.47	-0.32441
853	2934	1.6114
854	7042.37	-0.00463
855	-2715.33	0.739346
856	8283.53	1.66723
857	2990.22	0.069594
858	-1466.67	-0.12993
859	6493.49	0.021958
860	4597.08	0.03515
861	979.044	0.766571
862	8722.19	0.291842
863	657.894	0.01146
864	-4447.56	0.081281
865	2355.28	0.032018
866	-3998.87	-0.01635
867	-1950.76	0.126867
868	-5071.2	-0.18193
869	-4283.28	-0.1173
870	4868.25	0.170226
871	5557.32	0.728712
872	-5308.66	-0.38494
873	-5688.62	-0.16072
874	896.562	-0.05689
875	5839.09	0.528425
876	-2857.07	-0.16195
877	-3243.29	-0.0487
878	-3792.56	-0.14276
879	-4796.1	-0.31877
880	2521.15	-0.25498
881	1317.69	-0.4698
882	-2739.86	0.181895
883	3531.04	1.1248
884	-4487.03	0.13829
885	-611.942	-0.05249
886	-1079.53	1.3804
887	7348.4	0.008517
888	7158.69	0.362936
889	-3099.2	0.618962
890	7006.96	0.167043
891	6368.21	-0.04059
892	-5384.18	-0.24854
893	7736.94	-0.07385
894	6538.64	-0.12001
895	8003.92	0.238054
896	-4526.18	-0.2059
897	-1353.99	-0.14943
898	-5162.92	0.086471
899	-3739.58	0.506097
900	-715.713	0.024265
901	-191.914	-0.35108
902	-5628.2	0.0425
903	-243.91	0.745448
904	4723.17	1.05456
905	7949.85	1.00196
906	7002.73	1.26798
907	-4436.96	-0.2708
908	-6235.01	-0.365
909	4764.1	0.024421
910	-1172.6	0.005959
911	-4586.76	-0.07131
912	-120.572	0.004196
913	1459.96	0.146818
914	7543.18	0.366069
915	1863.08	-0.14624
916	-2222.86	-0.17472
917	2091.5	-0.26776
918	-4379.17	-0.1504
919	-4982.39	-0.23081
920	-1686.06	-0.26633
921	-4676.21	-0.19439
922	7911.43	0.775962
923	-6484.93	-0.30813
924	-4076.79	-0.25137
925	-1882.01	-0.24623
926	-5882.66	-0.1336
927	4886.8	-0.08074
928	-2987.35	0.993422
929	8205.89	1.14536
930	7487.61	-0.10644
931	1149.84	-0.13117
932	-5230.86	-0.11225
933	-2699.56	0.034161
934	1716.29	-0.35255
935	-2888.75	-0.00166
936	-5272.41	-0.1037
937	1834	-0.27729
938	-2312.65	-0.09354
939	-4696.73	0.176629
940	-1579.88	0.433091
941	-5072.85	-0.297
942	-2238.85	-0.30951
943	2386.8	-0.0284
944	2844.5	0.06608
945	-3364.97	0.263972
946	2779.67	-0.23816
947	6023.33	-0.01994
948	366.116	1.49045
949	-2088.69	-0.10433
950	641.762	0.709702
951	252.589	-0.17628
952	-4374.79	-0.10377
953	9162.2	0.495181
954	4497.96	-0.11589
955	949.901	0.126268
956	-1895.22	-0.10192
957	-5998.49	-0.05282
958	6256.18	0.076551
959	-3928.34	-0.30361
960	-1678.87	-0.25341
961	8498.49	1.24478
962	1981.13	-0.09081
963	4497.79	-0.14932
964	-5986.21	0.048644
965	7977.47	-0.00123
966	9469.27	0.518079
967	7760.13	-0.04864
968	4779.97	-0.15522
969	-885.8	-0.23104
970	5226.4	1.46921
971	-394.915	0.055254
972	7420.83	1.84245
973	6397.68	-0.22976
974	5347.77	0.035109
975	711.24	-0.22603
976	-2997.62	0.040255
977	-354.37	-0.07824
978	5595.98	0.190781
979	9270.58	-0.17054
980	1360.92	2.40437
981	7252.08	0.056686
982	-3327.89	-0.31397
983	-272.216	-0.08776
984	9528.94	0.924905
985	3048.3	1.17673
986	5969.93	1.35762
987	5361.88	1.54894
988	576.344	1.1684
989	1686.57	0.148536
990	-1461.44	-0.11431
991	-2727.5	-0.29858
992	-4233.47	-0.2623
993	-4551.33	-0.14188
994	7557.24	0.760946
995	8288.75	1.02011
996	-3323.46	0.015378
997	-5523.16	-0.33811
998	2163.21	1.5788
999	5744.09	1.35461
1000	9109.31	1.15252
1001	-994.074	-0.3058
1002	3549.92	-0.60581
1003	-4485.21	0.033909
1004	1027.84	-0.18638
1005	-572.241	-0.40302
1006	-4731.48	-0.553
1007	4033.53	0.166237
1008	-4143.72	-0.16512
1009	5600.58	1.09883
1010	4214.28	-0.21757
1011	-5386.62	-0.1075
1012	633.008	-0.18584
1013	-4275.43	-0.30785
1014	4914.26	1.24705
1015	-5019.59	1.88557
1016	4463.93	-0.13752
1017	-5442.66	-0.13296
1018	5790.74	1.55236
1019	6864.36	-0.148
1020	7729.87	0.106532
1021	-884.581	0.938794
1022	8407.1	0.69967
1023	5188.99	-0.17497
1024	8006.91	0.296184
1025	1846.96	-0.12049
1026	-2582.74	0.358149
1027	-2748.01	0.656887
1028	-999.418	-0.24322
1029	5002.63	-0.1789
1030	-7080.71	-0.01522
1031	9556.59	0.102663
1032	28.251	1.2487
1033	5628.75	1.2939
1034	-185.274	-0.00719
1035	-3812.58	-0.41778
1036	-3010.71	-0.33805
1037	-647.951	-0.04445
1038	-4727.64	-0.22903
1039	-4146.99	-0.02328
1040	-2609.09	-0.16025
1041	-1623.24	0.490595
1042	-6324.66	-0.41732
1043	2300.54	1.16375
1044	-3903.91	0.638435
1045	-245.882	-0.21226
1046	-2381.15	-0.30145
1047	2445.94	-0.27925
1048	1526.29	1.29386
1049	-5737.71	-0.32363
1050	-5455.45	-0.32093
1051	-2096.95	0.022938
1052	1514	0.217806
1053	-3450.87	-0.0114
1054	2696.14	-0.13199
1055	-2612.12	-0.06368
1056	-7361.97	-0.21928
1057	4977.77	-0.1786
1058	1625.58	-0.34716
1059	-5299.28	-0.37078
1060	8479.63	-0.05178
1061	-4865.57	-0.1728
1062	190.839	-0.03479
1063	774.201	-0.16747
1064	-4245.95	-0.36331
1065	-1850.37	1.03351
1066	9681.95	0.125006
1067	-149.088	-0.1361
1068	2915.92	0.037837
1069	6857.38	1.98608
1070	1622.15	-0.06089
1071	1195.82	-0.30112
1072	614.755	-0.15299
1073	3557.66	-0.08129
1074	-1490	2.06972
1075	8993.16	0.164739
1076	-2321.26	-0.01103
1077	10373.2	0.659464
1078	-2406.97	0.059219
1079	4843.2	0.935941
1080	3898.8	1.74305
1081	3036.84	1.45455
1082	2229.25	-0.03775
1083	-3875.74	-0.04576
1084	3749.96	1.41326
1085	3010.14	0.684316
1086	8629.99	1.09
1087	9770.31	1.14212
1088	-2889.55	-0.3131
1089	8494.96	0.955318
1090	4617.87	0.546678
1091	-5104.13	-0.26837
1092	4993.3	-0.01772
1093	1243.64	-0.10924
1094	9852.09	0.866616
1095	-6744.68	-0.12544
1096	-2586.01	1.94e-06
1097	2841.05	0.493559
1098	2493.22	-0.22989
1099	8335.53	0.131166
1100	7194.74	0.887696
1101	-6041.64	-0.24575
1102	2346.03	0.825248
1103	9343.36	1.24402
1104	9223.71	0.476465
1105	4708	-0.30655
1106	7551.13	0.409148
1107	5789.37	-0.10418
1108	-1625.12	0.951744
1109	-970.725	0.183227
1110	9198.38	1.6953
1111	-3029.45	-0.11875
1112	4089.77	0.173117
1113	8919.24	0.597236
1114	3753.01	-0.21466
1115	9662.9	1.19607
1116	-3547.47	0.191622
1117	-4082.57	-0.1278
1118	2177.28	-0.02448
1119	-881.897	-0.04753
1120	1311	-0.21146
1121	-2028.37	-0.16822
1122	8550.07	0.155949
1123	294.647	-0.08792
1124	5118.31	-0.06143
1125	-7010.9	-0.01854
1126	-5124.06	-0.19619
1127	8253.57	0.688287
1128	-2145	-0.21472
1129	7091.47	0.026396
1130	-1616.34	0.20826
1131	8436.48	0.218465
1132	4595.31	1.31935
1133	-5170.73	-0.08532
1134	-3186.95	-0.10856
1135	1777.58	-0.28062
1136	-335.706	0.051021
1137	1665.76	1.05084
1138	504.948	-0.16884
1139	-4562.91	-0.05036
1140	-3199.63	-0.09517
1141	-6481.44	-0.03341
1142	1653.18	-0.27442
1143	7248.34	0.292938
1144	-4764.71	1.04766
1145	3344.64	-0.08707
1146	-4464.98	-0.19059
1147	826.741	-0.20095
1148	-4603.54	-0.0008
1149	9834.18	0.758
1150	4777.99	-0.28735
1151	3489.63	0.880256
1152	5566.34	-0.20498
1153	-4632.44	-0.04616
1154	4475.71	-0.22256
1155	-6522.43	-0.25662
1156	7163.29	-0.00204
1157	3667.81	-0.29266
1158	4296.63	-0.21245
1159	9868.71	0.060735
1160	2768.95	0.114666
1161	-3657.35	-0.10043
1162	7312.21	0.872255
1163	-2686.2	-0.1447
1164	-3926.84	-0.23558
1165	-439.581	-0.34255
1166	9868.61	1.18802
1167	3780.69	-0.31485
1168	8999.2	0.758957
1169	3929.84	1.8244
1170	6859.78	0.404265
1171	-2753.46	-0.42193
1172	-1328.49	-0.23228
1173	8450.53	-0.23671
1174	7753.91	0.195312
1175	-4296.06	1.02416
1176	2916.75	-0.33301
1177	9858.63	0.876648
1178	3042.24	-0.22183
1179	-4927.25	-0.52822
1180	8101.84	1.73565
1181	-7.4495	1.02439
1182	6813.18	0.162179
1183	621.626	-0.32865
1184	-361.54	2.14399
1185	731.044	0.781182
1186	-4305.94	-0.36286
1187	6314.3	0.461131
1188	1573.01	-0.17184
1189	-6782.88	-0.14511
1190	5459.39	0.09873
1191	-157.867	0.060894
1192	-2967.93	-0.18521
1193	7693.24	-0.32351
1194	-6690.72	-0.16155
1195	8504.7	1.29327
1196	-6341.42	-0.15597
1197	-261.912	0.742601
1198	-5100.11	0.012353
1199	-4684.72	-0.34883
1200	3900.15	-0.50875
1201	2339.97	-0.39751
1202	-3500.63	-0.38868
1203	-929.812	0.482383
1204	-1725.45	-0.11644
1205	9029.64	1.0424
1206	1048.91	1.38832
1207	-6074.29	-0.52461
1208	-2077.11	-0.50706
1209	-4137.33	-0.64361
1210	-1257.24	-0.11743
1211	2191.07	1.97452
1212	-6144.19	-0.26622
1213	5875.01	-0.38727
1214	7283.68	-0.11277
1215	1279.72	-0.36554
1216	6045.24	2.41011
1217	3250.36	-0.1557
1218	7274.78	0.057361
1219	-4954.87	-0.09325
1220	-5575.94	-0.03424
1221	-4245.6	1.52561
1222	7426.71	0.070966
1223	8806.1	0.74316
1224	7956.03	1.30044
1225	7024.36	-0.08062
1226	-1607.65	0.210934
1227	-1418.81	-0.05567
1228	-6530.56	-0.0574
1229	5168.09	0.563597
1230	3762.79	-0.28904
1231	5640.99	0.347699
1232	-5401.64	-0.08514
1233	2846.82	-0.34495
1234	7349.7	0.736712
1235	-814.032	-0.29367
1236	7270.28	0.467969
1237	-3200.2	-0.11936
1238	-659.695	-0.07864
1239	2915.08	0.272479
1240	6916.2	0.080417
1241	8267.62	-0.20327
1242	8013.76	0.480548
1243	-2397.19	0.670415
1244	-288.102	-0.21308
1245	-2704.23	0.117247
1246	7340.32	0.300617
1247	5256.55	-0.07083
1248	218.396	1.57976
1249	-95.8516	0.043952
1250	9046.42	0.332761
1251	9662.11	0.143588
1252	9472	0.497796
1253	-4575.38	-0.15606
1254	325.168	-0.04233
1255	-5512.98	-0.26429
1256	-3272.57	-0.25722
1257	2369.23	-0.2772
1258	-979.863	0.035309
1259	5036.48	0.157097
1260	6410.91	1.72339
1261	-2197.45	-0.25458
1262	6555.86	0.871627
1263	-2078.76	-0.08099
1264	1970.73	-0.46513
1265	6020.82	0.905214
1266	-470.066	-0.14252
1267	-324.683	-0.05989
1268	6798.62	-0.10326
1269	-2587.15	0.147197
1270	-5705.74	-0.18671
1271	4066.17	0.097614
1272	6261.16	2.2704
1273	-180.696	0.319413
1274	967.506	1.05608
1275	6149.23	1.10088
1276	-3993.89	-0.30263
1277	3808.96	-0.29937
1278	5206.19	1.59629
1279	5876.2	0.020197
1280	-6156.31	-0.32163
1281	-4150.42	-0.26109
1282	-4704.01	-0.23488
1283	-3625.5	-0.42923
1284	9662.14	0.745525
1285	8885.29	1.07327
1286	4774.65	0.012322
1287	7245.07	1.90862
1288	-4669.5	-0.16743
1289	-1579	0.872429
1290	-4919.31	-0.10675
1291	8207.82	1.03424
1292	7734.39	-0.13794
1293	983.606	-0.20992
1294	6448.11	0.759545
1295	-5175.91	-0.09618
1296	-1331.58	0.876712
1297	7047.59	1.84801
1298	6595.69	1.20575
1299	-2785.4	-0.38655
1300	4599.78	-0.0425
1301	-4263.23	0.149614
1302	-6526.02	-0.36213
1303	5143.6	-0.08459
1304	7954.3	0.062265
1305	9849.44	0.127685
1306	2974.57	-0.03186
1307	236.18	-0.09436
1308	8741.2	1.09972
1309	-7577.42	-0.22262
1310	3087.48	-0.4029
1311	-3351.94	-0.17373
1312	263.45	-0.2189
1313	2303.59	0.10926
1314	1026.62	-0.13833
1315	-6432.94	-0.16867
1316	7657.49	0.16562
1317	9766.5	0.498971
1318	-915.298	-0.17484
1319	4995.97	-0.24375
1320	4104.12	0.338486
1321	-2289.77	0.008341
1322	-6553.51	-0.41838
1323	-2070.53	-0.25034
1324	-3814.72	0.489993
1325	298.907	0.149162
1326	-4743.52	-0.32665
1327	8954.25	0.086893
1328	461.298	-0.20287
1329	-5043.91	-0.19478
1330	-99.7846	-0.21999
1331	-1563.69	0.0104
1332	3086.34	-0.11432
1333	1037.84	0.650947
1334	-1342.65	1.18185
1335	8472.26	0.966439
1336	6450.26	1.40653
1337	2951.43	1.25787
1338	2340.18	0.16127
1339	-740.214	0.59239
1340	3891.07	0.383535
1341	-5357.77	-0.13865
1342	3062.42	-0.27189
1343	7430.23	0.276376
1344	7651.69	0.170832
1345	8583.36	0.198187
1346	9026.13	2.15242
1347	9651.21	0.291394
1348	8955.56	0.92171
1349	-5275.12	-0.13735
1350	-170.857	0.621984
1351	2194.94	-0.10645
1352	10284.2	1.12165
1353	-2039.26	-0.02658
1354	8132.98	1.28761
1355	1623.66	0.14928
1356	1585.14	0.937311
1357	3462.78	-0.12241
1358	-2875.85	0.642125
1359	977.046	-0.10852
1360	-5219.9	0.049822
1361	2729.63	1.217
1362	-1755.56	-0.08486
1363	-5513.91	2.60199
1364	3168.69	1.20767
1365	764.137	-0.02759
1366	-5955.79	-0.48989
1367	3474.07	-0.13693
1368	1012.65	1.99533
1369	-4434.12	0.089429
1370	8683.8	0.43281
1371	-2046.71	0.257629
1372	7777.8	-0.01297
1373	6433.95	0.366722
1374	2370.35	-0.28427
1375	-485.157	-0.23756
1376	1689.49	-0.19705
1377	9519.7	0.323986
1378	4268.68	-0.32312
1379	3360.51	1.93621
1380	4306.79	-0.07644
1381	469.628	-0.10224
1382	-2383.11	-0.4205
1383	9449.85	0.446286
1384	29.5631	-0.14297
1385	-24.6086	1.93246
1386	7937.98	0.285007
1387	-66.8721	-0.08859
1388	-2063.03	0.402127
1389	3333.48	-0.14434
1390	788.67	-0.18804
1391	-4743.21	-0.07138
1392	6934.27	1.69485
1393	5513.32	0.22708
1394	-5061.5	-0.12075
1395	2571.39	1.78864
1396	9639.61	0.597817
1397	-4470.65	-0.05674
1398	8277.86	-0.07772
1399	2717.51	0.099678
1400	3217.54	0.175635
1401	537.139	0.156811
1402	2273.73	-0.10241
1403	4708.44	-0.0262
1404	-3227.26	-0.09328
1405	1231.83	0.636204
1406	51.7518	-0.30706
1407	4656.22	-0.05384
1408	10142.8	0.087884
1409	7160.98	-0.36716
1410	-3464	-0.2948
1411	10397.7	0.676876
1412	9131.14	0.780756
1413	-4748.33	-0.19128
1414	-4048.88	0.87306
1415	4123.12	0.014448
1416	-4787.74	-0.39974
1417	1384.96	-0.61633
1418	1692.01	0.75828
1419	-4165.46	-0.36729
1420	6347.3	-0.18986
1421	-1096.3	1.36738
1422	-4502.95	-0.54328
1423	6290.9	-0.35355
1424	-1583.59	-0.47218
1425	6991.47	0.918892
1426	-5949.13	0.962367
1427	-4434.1	-0.26337
1428	-4368.41	-0.31346
1429	6033.65	0.710519
1430	6452.85	-0.0144
1431	-6515.71	-0.19352
1432	-3801.57	-0.25606
1433	8936.79	0.996495
1434	1915.6	-0.13672
1435	-2696.31	1.32639
1436	5811.1	-0.27992
1437	-846.109	0.173058
1438	331.434	-0.25
1439	6407.01	1.2644
1440	1842.55	-0.08589
1441	-6028.59	-0.6283
1442	6294.48	0.731097
1443	8346.03	0.299056
1444	6948.77	-0.19171
1445	5410.77	-0.18055
1446	-3630.06	1.09234
1447	-6137.52	0.121415
1448	5844.58	-0.09351
1449	6233.83	0.068431
1450	-6168.52	-0.46342
1451	1093.32	1.62487
1452	-2246.04	-0.1076
1453	-141.522	1.01978
1454	4662.66	0.102432
1455	400.875	1.01955
1456	-2830.82	-0.54613
1457	1895.86	-0.12766
1458	9226.67	0.587068
1459	452.246	-0.49756
1460	-3444.43	-0.47294
1461	9091.34	-0.15761
1462	-2799.2	0.851819
1463	287.887	1.27142
1464	6161.23	1.37747
1465	-3139.56	0.174485
1466	-5329.02	-0.42914
1467	580.995	-0.10942
1468	-2241.35	-0.46296
1469	-4490.37	-0.7549
1470	-6684.91	-0.34678
1471	5883.24	-0.16247
1472	-5198.58	-0.43411
1473	4280.33	-0.13613
1474	-4975.45	-0.12607
1475	-221.517	0.165277
1476	-3038.23	0.147464
1477	-1789.72	1.25059
1478	-3590.9	-0.62585
1479	-967.58	-0.00056
1480	5958.67	1.19241
1481	-4328.92	-0.13569
1482	-5497.61	-0.22998
1483	1826.58	0.459193
1484	1417.4	-0.29023
1485	6262.58	1.01541
1486	10079.1	-0.20279
1487	1448.01	-0.18571
1488	4508.39	0.587198
1489	9826.32	0.942547
1490	3683.27	0.475499
1491	8637.12	0.066037
1492	7868.36	0.288601
1493	-1793.34	-0.23757
1494	6957.99	0.152397
1495	9826.85	0.088576
1496	6553.58	0.528981
1497	2732.9	0.295262
1498	4154.05	0.122316
1499	1196.57	0.144084
1500	-3951.09	-0.08176
1501	-6309.52	1.6478
1502	5569.77	1.0312
1503	6597.84	0.885359
1504	-3368.39	-0.62232
1505	-2223.48	1.85501
1506	6990.06	0.554839
1507	-1027.82	-0.34687
1508	6503.12	-0.46507
1509	-541.75	-0.16137
1510	381.078	1.5676
1511	-373.437	0.533516
1512	3498.41	2.01451
1513	1608.26	-0.41662
1514	5265.28	-0.36107
1515	9285.28	1.18706
1516	5500.4	1.18451
1517	-5126.36	-0.06931
1518	-4428.57	-0.00154
1519	10152.2	0.922898
1520	-4867.48	0.005186
1521	1641.85	-0.02334
1522	10337	0.586112
1523	6902.33	0.216434
1524	4538.18	0.079932
1525	-2831.14	-0.0893
1526	4572.25	-0.10172
1527	5669.04	0.030263
1528	-5972.24	-0.12692
1529	10014.6	0.425126
1530	-6675.9	-0.10079
1531	8519.39	0.224429
1532	-1250.03	0.221467
1533	-5328.14	-0.07085
1534	8330.68	0.850273
1535	3609.75	0.089646
1536	-2714.06	0.06603
1537	-643.776	0.167505
1538	7170.88	0.183253
1539	8153.76	0.778638
1540	8824.11	0.267343
1541	-5546.93	-0.1729
1542	2303.57	-0.15156
1543	-3199.65	0.423867
1544	5424.2	-0.10273
1545	8923.32	1.97819
1546	-4029.52	0.007527
1547	-4133.59	-0.26229
1548	-6058.52	-0.02343
1549	-4365.6	0.159001
1550	7174.73	1.07007
1551	-2653.18	-0.04177
1552	-186.005	0.161316
1553	6810.03	0.23383
1554	2138.57	0.144083
1555	-353.47	-0.03736
1556	10050.6	1.38748
1557	8483.36	0.78581
1558	-4681	0.036542
1559	-2510.17	0.034606
1560	1540.97	-0.02542
1561	791.445	0.043858
1562	-4865.98	-0.00411
1563	-4815.2	-0.00439
1564	7417.05	-0.21037
1565	-5713.79	0.155634
1566	-906.755	-0.20935
1567	-3995.32	-0.12204
1568	8039.65	0.702668
1569	5547.32	0.445877
1570	-2325.76	0.237786
1571	-4217.95	0.038512
1572	-4110.53	1.3889
1573	-4944.41	-0.05726
1574	6567.75	-0.02539
1575	6259.01	-0.12541
1576	-704.792	-0.18784
1577	-5502.21	-0.1014
1578	8853.71	0.528987
1579	-7357.09	-0.37753
1580	-4039.46	-0.2322
1581	6044.85	0.027363
1582	-3230.47	0.147857
1583	-1454.56	-0.38411
1584	611.415	-0.13735
1585	7147.36	-0.15115
1586	5090.5	0.066187
1587	-5153.1	-0.07637
1588	-5181.85	-0.11377
1589	-6082.17	-0.25481
1590	-1193.57	-0.36039
1591	-6403.1	0.777263
1592	-2061.74	-0.33996
1593	-3821.83	-0.1347
1594	7848.21	1.29041
1595	5304.5	0.068687
1596	9257.68	-0.02864
1597	-2189.48	0.276071
1598	6569.6	0.337711
1599	9038.06	0.264424
1600	1736.98	1.27325
1601	1700.45	-0.21919
1602	-4199.08	-0.19596
1603	8976.45	0.714559
1604	-3287.36	-0.35494
1605	8961.92	1.95506
1606	8479.57	0.661333
1607	8150.71	-0.1329
1608	7149.2	0.342723
1609	9688.08	1.4153
1610	-2849.48	0.522784
1611	-2406.3	-0.25944
1612	2846.67	0.906409
1613	-950.151	-0.23908
1614	6299.15	-0.12317
1615	-6459.38	-0.13551
1616	2604.81	-0.0038
1617	-5913.79	-0.40219
1618	9416.93	0.344723
1619	5957.26	0.048618
1620	-5829.94	-0.13326
1621	7593.22	1.22696
1622	1118.12	-0.19054
1623	-1972.07	-0.15108
1624	-1939.81	1.50051
1625	-1474.22	1.21559
1626	612.207	0.873724
1627	6033.28	0.89695
1628	9043.12	-0.16399
1629	6860.96	0.473196
1630	138.908	0.463131
1631	-1443.19	0.617715
1632	6167.42	0.801955
1633	9251.01	-0.03387
1634	8759.33	-0.02054
1635	3902.09	0.549025
1636	-4714.5	-0.46186
1637	3172.7	-0.12352
1638	3533.77	0.484585
1639	-4127.82	-0.27099
1640	-5299.31	-0.2902
1641	4941.65	-0.1509
1642	-6567.75	-0.20871
1643	-2025.55	1.58269
1644	9704.88	0.884984
1645	-1196.81	-0.24996
1646	7834.4	1.00842
1647	2268.45	-0.00538
1648	-6250.83	-0.16286
1649	6647.9	-0.10926
1650	9349.16	1.45488
1651	-4953.37	-0.31534
1652	5028.23	0.422437
1653	7494.06	1.06285
1654	8835.82	0.517468
1655	-1674.25	-0.22398
1656	4642.38	-0.22631
1657	2016.62	-0.20371
1658	5626.58	-0.07093
1659	7861.9	1.40215
1660	-6783.65	-0.19296
1661	6311.94	1.10584
1662	-2264.97	-0.23283
1663	-6143.11	-0.15355
1664	6898.13	0.330756
1665	-2233.11	-0.1574
1666	-577.968	0.079115
1667	-5615.02	-0.07903
1668	7292.91	0.357434
1669	7649.57	0.544327
1670	-3830.2	-0.41436
1671	-4464.92	-0.02694
1672	-4231.12	0.033678
1673	-221.657	0.306673
1674	8181.79	-0.28742
1675	-3481.35	0.068539
1676	-2779.16	-0.30368
1677	-1456.33	0.184702
1678	-3962.42	-0.26857
1679	-2928.14	-0.24637
1680	7127.29	0.181131
1681	3081.44	0.126395
1682	5435.13	-0.26589
1683	-4904.01	-0.25525
1684	-4659.76	-0.19332
1685	-5014.75	-0.15333
1686	8005.52	0.202376
1687	7825.73	1.4032
1688	9370.84	0.859728
1689	-1040.78	0.609677
1690	223.015	-0.20676
1691	9793.49	0.847882
1692	2404.07	-0.19387
1693	167.269	-0.28761
1694	-755.897	0.04849
1695	-904.018	-0.24849
1696	2447.9	-0.44036
1697	2696.66	0.035508
1698	1780.57	1.1403
1699	-1043.31	-0.11078
1700	1067.56	-0.0945
1701	4394.79	2.48938
1702	1551.31	1.75145
1703	4107.97	0.763069
1704	5358.11	1.31749
1705	-2614.46	1.16082
1706	-5083.47	-0.22966
1707	-5326.42	-0.01693
1708	-3367.24	1.01307
1709	-5534.48	-0.47553
1710	2930.9	-0.09706
1711	-5533.54	-0.20679
1712	6068.74	1.63769
1713	-4693.55	-0.12108
1714	5140.4	-0.00131
1715	-3012.78	-0.26512
1716	-4855.85	-0.13363
1717	-2274.74	0.433282
1718	2843.38	-0.20054
1719	-1549.14	-0.36097
1720	-3368.69	-0.28458
1721	-686.21	-0.09354
1722	2224.98	-0.0326
1723	-870.309	-0.2225
1724	8926.3	0.912735
1725	-2522.93	-0.28473
1726	3763.55	-0.09893
1727	5218.2	-0.20514
1728	-2853.82	-0.30811
1729	3214.21	-0.29513
1730	6070.58	0.734785
1731	965.888	-0.15003
1732	870.342	-0.06675
1733	-6234.39	-0.36303
1734	-4078.84	-0.2776
1735	5271.11	-0.04689
1736	9539.6	0.639825
1737	-4212.01	0.675707
1738	4983.06	1.4653
1739	-3635.53	1.36983
1740	-3386.13	-0.14059
1741	-2212.48	-0.26265
1742	1992.42	-0.04729
1743	2435.93	0.032258
1744	5681.03	-0.28926
1745	-5386.19	-0.05375
1746	6904.97	-0.13394
1747	6154.52	-0.07943
1748	6951.71	0.086562
1749	-330.642	-0.29507
1750	5489.66	-0.05784
1751	2014.72	0.006985
1752	4944.53	0.928131
1753	7375.5	0.774857
1754	3997.91	0.282376
1755	-3443.69	-0.28513
1756	-125.968	0.220241
1757	-89.3975	0.509319
1758	-3586.59	-0.51448
1759	5147.52	-0.13851
1760	-5670.38	-0.27867
1761	8052.8	1.62368
1762	7768.17	0.015184
1763	3841.59	-0.17642
1764	3719.42	1.43834
1765	4055.27	-0.0223
1766	7549.41	1.60365
1767	6793.74	0.648639
1768	10049.4	0.849949
1769	162.389	-0.39258
1770	8671.39	1.28691
1771	-3938.76	0.020965
1772	9642.18	-0.11132
1773	418.606	0.132813
1774	1999.82	2.31001
1775	-2713.15	-0.27662
1776	-2636.3	-0.09137
1777	5442.82	-0.35461
1778	6093.64	1.33055
1779	-1321.8	-0.1908
1780	3430.28	1.24655
1781	5590.79	-0.31121
1782	6103.95	-0.22262
1783	5347.61	-0.17806
1784	3664.11	0.187771
1785	9750.21	0.266054
1786	8203.04	-0.01284
1787	7656.36	0.30901
1788	-6092.82	0.241853
1789	5651.39	0.041922
1790	-4897.43	1.29402
1791	-5129.04	0.191354
1792	-5258.79	0.638186
1793	8298.62	0.993646
1794	-4957.71	0.836186
1795	8137.21	2.03051
1796	-4863.08	0.069163
1797	-4869.85	-0.02685
1798	-2740.84	0.620817
1799	-3126.71	-0.08093
1800	4642.33	0.394002
1801	-3801.48	-0.08748
1802	4414.66	-0.12692
1803	5035.95	-0.38278
1804	5912.11	-0.05461
1805	-5700.23	-0.00224
1806	-3967.01	0.52867
1807	5843.74	0.572244
1808	8736.96	0.697612
1809	9134.49	0.304724
1810	4795.73	-0.05364
1811	10038.5	0.499537
1812	-5602.04	-0.05524
1813	1743.63	1.71595
1814	-4424	-0.17509
1815	-5984.42	-0.12592
1816	74.5873	-0.32608
1817	3592.55	0.432834
1818	4513.04	1.82275
1819	7599.36	0.040368
1820	3954.59	-0.16754
1821	10071.5	1.98192
1822	4892.48	-0.2959
1823	1403.69	1.51772
1824	-1549.08	-0.10494
1825	7804.05	0.0408
1826	3233.78	1.71311
1827	7806.35	0.381437
1828	8422.22	0.646431
1829	-3809.76	1.12443
1830	-4293.15	-0.08388
1831	7535.59	0.227538
1832	4467.93	0.049403
1833	4566.92	0.547001
1834	-4125.43	-0.45776
1835	730.172	0.059642
1836	-5028.8	-0.09504
1837	-4873.97	-0.21351
1838	-6277.92	0.099373
1839	74.7271	-0.137
1840	-4921.84	1.25538
1841	9631.82	0.305813
1842	2166.38	0.024407
1843	-3210.8	-0.25245
1844	-5216.9	-0.35186
1845	8192.74	0.642847
1846	6221.87	-0.33876
1847	-931.102	-0.12546
1848	6423	0.729121
1849	-2201.09	-0.12874
1850	3389.57	-0.09882
1851	-4458.63	-0.11304
1852	5653.49	1.30846
1853	9191.82	1.48955
1854	7910.78	1.0295
1855	4330.11	-0.06731
1856	-6219.25	-0.39571
1857	-2431.39	0.794775
1858	5459.69	-0.0325
1859	-5882.16	-0.24923
1860	-6132.06	-0.50519
1861	2665.12	-0.2317
1862	3736.12	-0.34581
1863	-4491.17	-0.22259
1864	3015.09	-0.26011
1865	-3686.3	-0.19998
1866	-3707.81	-0.24766
1867	-2862.46	-0.30631
1868	-4378.86	-0.22675
1869	-2928.83	1.31109
1870	-4327.08	-0.23864
1871	1288.57	0.825253
1872	-806.715	-0.33628
1873	-5426.04	-0.28018
1874	72.66	0.071633
1875	4442.42	-0.14518
1876	-4604.52	1.15276
1877	-5888.09	0.207076
1878	-4230.72	-0.41308
1879	7368.42	1.33451
1880	5677.65	0.822907
1881	-4769.63	0.139802
1882	9181.11	1.10316
1883	-5390.25	1.63977
1884	-1837.92	-0.01425
1885	6582.12	-0.11381
1886	5930.79	-0.19098
1887	3039.85	-0.09989
1888	-5008.02	-0.15664
1889	895.979	2.54457
1890	-3024.89	-0.16267
1891	7280.29	0.032334
1892	4060.79	0.088052
1893	-5239.22	-0.23691
1894	-1243.89	-0.2301
1895	7196.27	-0.20386
1896	8680.13	-0.11255
1897	-3945.4	-0.15923
1898	-3577.18	0.043156
1899	-3724.01	-0.12061
1900	-5438.57	-0.34082
1901	-1170.39	-0.22784
1902	5621.02	0.65569
1903	2833.56	-0.3231
1904	-3294.69	0.032228
1905	871.172	-0.14265
1906	-3943.1	-0.31864
1907	-4037.09	-0.04642
1908	903.239	1.33113
1909	-3203.14	-0.03634
1910	-2270.14	0.257049
1911	-3999.27	-0.27825
1912	153.113	-0.11024
1913	9642.24	0.279754
1914	7354.42	1.30149
1915	8951.31	0.919336
1916	8115.58	0.849309
1917	-2873.2	0.07879
1918	4878.91	0.028921
1919	-5854.93	-0.02507
1920	4053.95	-0.00368
1921	-5579.85	-0.52607
1922	-2000.53	-0.25243
1923	-2930.14	0.072367
1924	-3040.5	0.584197
1925	-4669.46	-0.31559
1926	-433.302	-0.09345
1927	2554.29	-0.11789
1928	-5248.1	-0.53086
1929	-4677.07	-0.03024
1930	-2094.34	0.187712
1931	-5185.63	-0.1956
1932	-1467.78	-0.24925
1933	-6873.94	-0.27846
1934	1695.8	-0.14452
1935	-3049.65	-0.2197
1936	7531.71	0.059659
1937	-4682.76	-0.15593
1938	483.585	-0.24962
1939	7821.2	-0.27501
1940	5168.22	-0.29656
1941	-4167.93	-0.13219
1942	8280.13	0.732976
1943	7999.47	-0.28687
1944	8760.58	0.837499
1945	7025.9	-0.08143
1946	-3918.34	-0.01212
1947	2110.12	1.09467
1948	-1411.95	0.661834
1949	-1312.16	-0.1297
1950	5273.23	0.64213
1951	-4571.61	-0.19549
1952	9478.17	0.2589
1953	-4636.7	-0.13857
1954	1847.11	1.30429
1955	-5923.82	0.095578
1956	7742.29	1.73913
1957	5746.58	1.35739
1958	5971.52	1.6083
1959	3512.72	0.096889
1960	7487.55	-0.04954
1961	-1886.63	-0.18648
1962	-3262.35	-0.12236
1963	2958.17	0.34071
1964	-96.2286	0.060906
1965	7306.77	1.30585
1966	-6800.49	-0.29053
1967	-4183.51	-0.3557
1968	6479.81	-0.00877
1969	3297.16	-0.08642
1970	7453.94	0.171417
1971	71.2757	0.037223
1972	8015.14	0.400517
1973	9508.15	0.048076
1974	-630.94	-0.25446
1975	6113.97	0.103714
1976	-1324.38	0.02233
1977	5130.64	0.013387
1978	3898.91	-0.38655
1979	6236.7	0.117023
1980	7845.56	0.099945
1981	9078.12	0.91924

## Sheet: Fig 5G
Patient no	Immune score	PSPH mRNA (log2 ratio)
1	543.283	-0.252584
2	-6989.24	0.0881196
3	-3885.65	0.045501
4	1948.53	-0.376697
5	-1991.19	0.476376
6	-2174.4	0.00757736
7	3009.42	-0.0125715
8	-3009.69	0.354498
9	9690.11	-0.143063
10	7846.22	0.875406
11	-6943.99	0.0427682
12	-6108.5	-0.048009
13	-4607.56	-0.0034644
14	-6036.11	0.144953
15	9771.63	-0.225901
16	-5620.49	-0.295571
17	6709.01	-0.664472
18	-1045.71	-0.211834
19	5344.84	-0.444309
20	7655.99	-0.239595
21	-3298.77	-0.289628
22	-5093.82	0.262142
23	4093.18	0.658685
24	3553.12	0.768878
25	-2790.82	-0.226262
26	5612.27	0.0684851
27	-6603.15	-0.815501
28	-3376.47	2.16038
29	-5436.52	0.494581
30	8450.19	-0.540177
31	1794.67	-0.0547563
32	7749.5	-0.403036
33	-4825.87	0.413076
34	-6595.81	0.00067645
35	8018.26	-0.104588
36	1524.62	0.0305585
37	7610.39	-0.102935
38	3249.11	0.698465
39	-4483.09	0.0513641
40	-5191.57	0.757237
41	8707.59	0.125806
42	2347.28	0.0526284
43	-348.248	-0.0534898
44	-3904.75	-0.371653
45	2791.6	-0.0034766
46	-3973.72	0.882007
47	-5797.14	0.0849301
48	1568.42	0.205634
49	-3752.13	-0.0018743
50	3559.95	0.281246
51	813.04	-0.153374
52	3901.53	0.579088
53	-916.65	-0.348634
54	-7484.31	0.133017
55	-3497.84	0.267564
56	5620.79	-0.216364
57	-5861.24	-0.055847
58	1646.57	-0.0578795
59	2703.63	0.115506
60	7972.99	-0.0440006
61	-838.011	0.462082
62	-2068.1	-0.405358
63	2929.7	0.200836
64	-3854.45	0.361818
65	-3989.54	0.172866
66	-648.921	-0.0144053
67	9159.62	-0.252326
68	-1449.65	0.0512668
69	-871.599	0.145164
70	-2793.05	0.139123
71	-5917.84	0.21621
72	-3090.64	0.0377398
73	4567.78	-0.248843
74	-4317.34	-0.286838
75	-4423.35	-0.118708
76	986.782	0.141474
77	7333.57	0.253027
78	-4636.72	0.196092
79	8944.67	-0.470147
80	-3540.53	0.15415
81	1715.23	0.62024
82	-2553.09	-0.391352
83	-3494.72	-0.241542
84	8486.14	-0.127781
85	2979.49	-0.217935
86	8889.34	-0.0972065
87	6182.57	0.302201
88	5544.83	-0.154538
89	-3283.63	-0.156697
90	2826.65	-0.076694
91	-5332.62	0.231469
92	6180.06	0.307768
93	6700.89	-0.307831
94	-5091.26	-0.095442
95	-479.222	0.00449111
96	1185.09	-0.147308
97	-2604.34	-0.0819365
98	8060.16	-0.220254
99	4888.37	0.00292428
100	3953.16	0.274048
101	1948.27	-0.369732
102	8286.22	-0.0229027
103	-5219.27	0.0398119
104	-5261.29	0.0330467
105	759.697	-0.135978
106	-1644.9	-0.0109827
107	10009.9	-0.415554
108	-6672.08	0.371945
109	1632.6	-0.233395
110	-4437.35	-0.0743938
111	3329.16	0.376142
112	7072.83	1.75805
113	5369.55	0.121527
114	3004.37	0.191719
115	9845.49	-0.335114
116	-5194.39	0.118623
117	-3332.33	0.0627939
118	-6626.61	0.2269
119	908.922	0.112211
120	9150.86	-0.295477
121	-4210.19	0.542723
122	3521.79	-0.0072376
123	-4175.48	0.129294
124	-1954.44	0.0480136
125	-2597.22	-0.0218622
126	2332.12	-0.0719151
127	-1356.46	-0.0564594
128	916.267	-0.105905
129	9573.26	0
130	-3622.2	0.149519
131	8215.41	-0.072854
132	9452.85	0.170599
133	4558.5	-0.183784
134	862.561	1.00268
135	2875.18	0.101729
136	-4045.9	0.145888
137	10121.2	0.0120442
138	42.7864	0.360229
139	9502.98	-0.359545
140	4430.52	0.200123
141	-1830.17	0.144429
142	-6630.21	0.143486
143	-3431.87	-0.0228217
144	3140.23	-0.0007175
145	-3572.03	0.0402468
146	-3955.57	0.0558995
147	-4077.74	0.617516
148	2174.36	-0.067923
149	-5129.95	0.110402
150	9028	-0.0631705
151	4102.85	-0.180603
152	2559.19	-0.259626
153	2365.62	0.0534745
154	7842.83	0.280706
155	6082.78	-0.385308
156	3746.83	-0.382
157	2734.54	-0.132216
158	-2419.08	-0.409494
159	4731.25	-0.204822
160	5737.03	-0.0571373
161	354.888	-0.096272
162	-5340.45	-0.145394
163	2272.63	0.0396923
164	-5324.66	0.0957426
165	-662.837	0.166148
166	-5423.34	0.0312585
167	4700.39	-0.0415097
168	6643.29	-0.319034
169	-2492.34	0.136219
170	7865.8	-0.143532
171	-274.56	-0.379703
172	245.715	0.0117232
173	8103.51	0.0138633
174	2314.94	-0.187411
175	-5017.55	0.317341
176	8576.06	-0.447412
177	-430.611	0.532664
178	5956.71	0.0174683
179	-4880.03	0.25948
180	2715.11	0.0337116
181	-6845.5	0.356214
182	8327.23	-0.336994
183	-2574.84	-0.367984
184	5041.58	-0.0655515
185	1469.3	-0.0008698
186	4992.67	-0.459192
187	8385.07	-0.243086
188	-6463.2	-0.122355
189	2800.83	0.216529
190	9088.16	0.144493
191	1416.65	0.025813
192	216.575	-0.138406
193	-1687.35	0.262801
194	9085.23	-0.181359
195	7692.36	-0.0841064
196	6476.78	-0.260126
197	-1275.97	0.140006
198	819.584	-0.639333
199	4948.14	0.0381283
200	8505.99	0.787622
201	-5865.26	0.215676
202	8358.77	0.0068486
203	6408.77	0.762138
204	9143.96	-0.115443
205	392.749	0.218048
206	-1118.71	-0.170388
207	9131.5	-0.302603
208	-4659.97	-0.0520444
209	-2072.22	-0.0425147
210	-4368.95	0.372644
211	-3719.89	1.21788
212	-3544.39	0.204949
213	8380.25	0.3648
214	4431.78	-0.123975
215	-6794.07	-0.176614
216	-1945.03	-0.348785
217	-3898.5	-0.0956651
218	-5019.43	-0.425473
219	-605.42	0.149654
220	-3235.62	0.0491397
221	1182.56	-0.15442
222	4396.49	0.339517
223	4277.99	-0.0553066
224	3181.9	-0.286955
225	-2944.36	-0.347876
226	8989.11	0.10062
227	3656.25	-0.218368
228	-5294.36	-0.187208
229	-3929.02	-0.0989784
230	-3406.67	0.458731
231	4463.32	0.503496
232	877.941	-0.0413315
233	4456.67	-0.0701843
234	-4179.74	-0.0550162
235	4743.31	-0.482224
236	-1226.41	-0.110113
237	-4753.99	0.310701
238	10114.3	-0.219367
239	-4996.46	-0.0672791
240	-1035.36	0.213316
241	-5625.67	-0.233522
242	-4818.24	0.454695
243	9801.15	1.37983
244	-6025.51	0.132169
245	10303.1	0.0392243
246	-3178.8	-0.437076
247	5105.01	-0.0981639
248	7175.28	0.0976956
249	6514.91	-0.0657845
250	-2123.49	-0.318167
251	535.246	0.580324
252	-828.954	0.323213
253	8278.53	0.244131
254	-596.32	0.0849371
255	10219.5	-0.133047
256	-4800.38	-0.325508
257	9597.12	-0.170524
258	-3109.43	0.237578
259	-4072.86	0.00252609
260	1153.67	-0.0557052
261	2829.26	-0.0835504
262	4169.03	0.095564
263	5388.33	0.064511
264	644.602	-0.0350083
265	8225.78	-0.147559
266	6794.18	-0.16015
267	1116.95	0.330812
268	5753.61	-0.539951
269	5387.98	-0.0592956
270	-1951.2	0.024687
271	6860.05	0.117792
272	-1524.89	-0.241806
273	865.761	-0.132718
274	143.735	0.0299259
275	193.175	-0.182705
276	7864.45	0.00917302
277	5200.57	0.0657324
278	7888.36	-0.216656
279	8904.41	-0.134004
280	5198.31	0.159338
281	9251.97	0.118588
282	5631.14	0.0454818
283	3378.56	0.583591
284	3020.18	1.12414
285	-1550.44	-0.333406
286	8080.98	0.106052
287	3116.31	0.405018
288	4339.77	0.0811985
289	3418.26	-0.0919468
290	5320.54	-0.153083
291	-5092.82	0.0895461
292	-1845.86	-0.267384
293	-2664.03	-0.0715105
294	-5506.92	-0.254531
295	-1798.9	0.022262
296	8605.19	-0.285386
297	-1336.13	-0.0563446
298	-1855.39	0.247571
299	7524.32	0.320543
300	7887.99	0.948777
301	-2499.58	-0.0929935
302	-4922.14	0.166405
303	-5138.14	0.105153
304	2616.9	-0.0597633
305	-2022.78	-0.094514
306	-3122.3	0.346475
307	5821.21	-0.108626
308	6222.17	-0.14539
309	-558.76	-0.409389
310	-2868.67	-0.175619
311	8347.65	-0.318659
312	9080.27	0.331414
313	-611.388	-0.0957458
314	-915.822	-0.111842
315	9353.19	-0.310174
316	1235.59	-0.210147
317	-4321.81	-0.101845
318	9643.13	0.0554424
319	3128.66	0.538074
320	1388.28	0.44714
321	8804.04	0.38866
322	-5971.38	-0.223533
323	-4084.94	0.288716
324	7276.95	0.125665
325	9649.83	-0.2078
326	-1374.33	-0.219268
327	-615.324	0.53819
328	7190.64	-0.019885
329	-5181.92	-0.146487
330	-5471.25	-0.092462
331	-2166.3	0.43379
332	2729.25	0.230355
333	-1777.47	0.395496
334	-5739.86	-0.17655
335	9252.45	0.265563
336	2408.85	-0.115972
337	-406.683	0.540921
338	9520.45	-0.170616
339	9921.71	0.122663
340	-3723.97	-0.0882642
341	3684.21	0.798656
342	-703.624	-0.401987
343	-3795.27	0.179952
344	-3032.7	0.314398
345	-2343.28	-0.207565
346	4372.64	-0.0208999
347	-5724	-0.470636
348	-5956.22	-0.0396092
349	-6569.66	0.0315561
350	5944.91	0.179486
351	8395.28	0.0975317
352	10275.2	0.103377
353	4128.76	-0.405511
354	-2278.07	0.853059
355	-6094.63	-0.0209952
356	145.181	-0.0570011
357	439.969	-0.107156
358	3076.19	-0.175019
359	-5299.99	0.0679433
360	4139.92	-0.111616
361	1118.06	-0.0870439
362	-3209.57	-0.190289
363	-4008.33	-0.0543833
364	9784.39	-0.394665
365	-4510.96	-0.104476
366	7114.74	0.0761806
367	-5701.88	0.105037
368	8110.65	0.163654
369	2257.16	-0.0396831
370	-716.564	-0.15646
371	3041.61	0.0541777
372	9063.74	-0.0793627
373	-278.143	0.433829
374	2258.44	0.0398826
375	9884.13	0.344011
376	2004.9	-0.165882
377	1106.93	-0.230143
378	3614.95	-0.0506321
379	2059.57	0.271607
380	8070.84	-0.0859494
381	6563.35	0.249651
382	6782.47	-0.0622592
383	413.136	-0.365701
384	-268.134	-0.272346
385	-5551.36	0.229578
386	-3624.78	0.191259
387	-2718.89	-0.0677494
388	225.017	1.2
389	-6287.7	0.37087
390	9611.96	-0.149087
391	3793.94	-0.0248273
392	2953.75	0.259337
393	5334.63	0.00382747
394	-2062.14	0.339368
395	-2945.67	-0.0983909
396	7605.37	0.304782
397	7863.53	-0.115703
398	-4235.67	0.0151906
399	-3236.62	0.0925268
400	5969.61	3.50505
401	2467.28	-0.180085
402	-4436.29	-0.29432
403	7599.2	-0.167273
404	3307.78	-0.456826
405	-43.5376	-0.0082441
406	5819.31	0.908457
407	9661.66	-0.268767
408	4911.26	-0.105072
409	7923.96	0.104404
410	-701.849	1.40867
411	-3382.13	-0.206864
412	5777.75	0.0219121
413	4138.24	-0.0921427
414	6351.26	0.122851
415	-3649.47	-0.407818
416	1850.98	0.115559
417	-461.638	-0.377788
418	8035.71	-0.0388245
419	-3787.62	0.30883
420	-2663.77	-0.0059402
421	3790.38	0.694686
422	-5716.52	-0.208325
423	-143.983	0.288429
424	5748.18	-0.157598
425	8764.41	-0.250501
426	-597.699	-0.106599
427	614.854	-0.0206384
428	9477.17	-0.235649
429	-1702.62	-0.155243
430	3361.31	-0.038636
431	1354.99	0.151523
432	-1566.69	-0.0709007
433	-574.025	-0.249426
434	-162.376	-0.211174
435	6888.06	0.0548133
436	-2160.4	0.871505
437	-4609.15	-0.362743
438	-3458.09	-0.123593
439	6447.37	0.0645451
440	3017.93	0.236074
441	-4038.96	-0.171274
442	-4012.44	-0.0367633
443	3365.13	-0.0561238
444	-1993.68	-0.0206406
445	-2767.44	0.31036
446	-2303.78	0.548371
447	-6639.82	-0.0038675
448	3523.03	0.388677
449	6699.45	-0.230261
450	8226.18	0.124081
451	4673.24	0.361289
452	5542.11	-0.192377
453	-5364.09	0.738864
454	-4357.05	-0.0027967
455	-734.835	-0.0486134
456	-4989.12	-0.25674
457	2268.21	-0.0171136
458	942.726	0.265713
459	7884.31	0.053514
460	6149.92	0.181532
461	4241.01	0.131783
462	8854.86	0.0590526
463	9225.15	0.0231497
464	7644.79	0.255507
465	9400.13	0.270678
466	5080.27	0.324932
467	-5273.27	0.346774
468	7145.35	-0.181768
469	-991.886	-0.143517
470	7841.79	-0.149394
471	1469.37	-0.266998
472	2009.57	-0.0888205
473	2062.66	0.0322488
474	5132.36	0.246013
475	3208.5	-0.0304262
476	9490.31	1.16372
477	-3465.73	0.00106109
478	-7347.53	-0.0359167
479	3383.07	-0.0719022
480	-4413.38	0.0532662
481	7815.41	-0.0073728
482	8874.49	-0.172503
483	-928.909	-0.179776
484	6726.17	0.252606
485	4168.34	0.033602
486	-1552.28	0.364388
487	7227.88	-0.107488
488	7719.58	-0.0547643
489	-4602.2	-0.33073
490	7628.81	0.424812
491	9189.27	0.234998
492	7442.76	0.469287
493	4878.23	-0.115426
494	7381.09	0.0638382
495	6459.37	0.238021
496	1719.65	0.948393
497	-1057.16	-0.101629
498	7223.58	0.221066
499	6745.36	0.230224
500	6465.9	-0.016226
501	7693.43	0.203492
502	-6662.72	0.00790583
503	2258.91	0.586801
504	-5492.76	-0.206628
505	8571.35	-0.271954
506	324.171	0.464231
507	1341.36	0.15851
508	976.975	0.277508
509	3976.36	0.485883
510	1283.45	0.0437525
511	1266.98	-0.180751
512	704.181	0.545891
513	9949.78	-0.270159
514	-6146.93	-0.202559
515	755.931	-0.244906
516	-1209.37	0.104787
517	-2167.56	0.88254
518	-2812.96	0.0408419
519	2859.42	0.0788536
520	9855.19	-0.0708341
521	3190.01	-0.256789
522	-6689.03	0.13978
523	5641.36	0.109986
524	5025.76	0.142493
525	2417.49	-0.292477
526	9469.49	0.535331
527	8550.34	-0.332833
528	5706.28	0.449739
529	7427.44	-0.11609
530	3488.47	0.141004
531	4427.44	-0.380016
532	-3415.08	-0.509703
533	-2756.01	-0.0960713
534	5409.15	0.245768
535	1426.83	-0.144239
536	5574.43	-0.353788
537	6919.08	-0.127965
538	-4842.18	-0.184722
539	-140.076	-0.099905
540	1033.2	-0.335354
541	-5058.26	0.394424
542	2235.56	0.268181
543	-2904.24	0.282311
544	-1474.71	-0.366936
545	9296.91	-0.0851745
546	-3735.39	1.08041
547	-17.2915	0.0545766
548	8750.61	0.0825933
549	-5041.88	0.463055
550	7843.82	-0.218645
551	480.887	0.150767
552	-1202.47	-0.0953907
553	6426.33	0.389575
554	1387.94	-0.116522
555	-5760.03	-0.325557
556	9809.99	-0.374295
557	321.659	-0.0961569
558	6986.03	-0.291799
559	3894.64	-0.275773
560	-3835.15	-0.229109
561	7140.75	0.383493
562	-1948.4	0.029315
563	-6637.41	-0.135824
564	455.74	-0.114128
565	271.156	-0.207394
566	802.26	0.236808
567	2829.41	-0.0552296
568	-358.242	0.907541
569	-1739.55	-0.0481564
570	8831.49	-0.0895251
571	4693.73	-0.242606
572	-3457.47	0.456395
573	6806.14	-0.584148
574	7506.36	-0.12881
575	74.5931	0.0228932
576	7334.83	-0.157057
577	-3469.99	0.0209414
578	-5053.71	-0.206518
579	6694.36	0.0663381
580	1939.59	0.0749636
581	-245.114	-0.331012
582	3982.03	-0.233889
583	-3596.98	-0.159329
584	-1572.78	-0.284281
585	-2330.79	-0.219864
586	621.463	-0.216144
587	4776.56	-0.282248
588	-1470.55	-0.112556
589	9200.17	-0.0471793
590	6773.08	-0.123339
591	-4776.39	-0.240968
592	-3509.89	0.826653
593	-920.627	-0.172704
594	-3508.42	0.525651
595	-3147.02	0.0104256
596	1345.02	-0.100993
597	-5152.26	-0.112534
598	8829.79	-0.018188
599	7741.9	0.0265902
600	7915.64	0.257065
601	9389.6	-0.245836
602	6895.19	0.694969
603	-3430.51	0.163019
604	3271.01	0.409927
605	-2734.7	0.358971
606	3242.73	1.06058
607	8338	-0.0570515
608	4006.02	0.538916
609	8039.26	-0.182547
610	4964.32	0.558337
611	-3713.28	-0.0093215
612	1476.26	-0.0449193
613	6975.43	0.416772
614	9804.42	-0.0849493
615	-1471.9	-0.192529
616	-6468.87	-0.397014
617	-6163.66	-0.137172
618	10010.6	0.00110267
619	-1767.67	0.02796
620	1291.49	-0.269034
621	2374.73	-0.345998
622	8261.03	0.722986
623	6469.32	-0.128686
624	2099.84	-0.397586
625	-5308.65	-0.053112
626	7195.84	0.0287785
627	7563.24	0.669641
628	650.825	-0.2113
629	4374.94	0.131602
630	3088.45	-0.0011074
631	2154.42	0.875709
632	-4120.25	0.603484
633	-2576.23	-0.324956
634	5402.2	0.300374
635	1302.91	-0.0124795
636	-4121.37	0.0095836
637	-1612.37	0.0792394
638	551.309	-0.149387
639	-1386.7	-0.261807
640	5838.2	-0.0213332
641	5002.74	-0.33186
642	-6622.42	0.444276
643	5128.45	0.585813
644	-4320.83	-0.390441
645	7355.93	-0.0108245
646	-4319.39	-0.0104157
647	9207.61	-0.0161058
648	2035.66	0.570697
649	3908.1	0.575885
650	-449.206	-0.196755
651	7826.5	-0.108849
652	5004.43	0.439544
653	-3266.01	-0.260105
654	-3113.67	0.0754666
655	5502.17	0.10589
656	-5914.37	-0.310907
657	6145.4	-0.133822
658	5099.73	0.138115
659	3342.16	0.575606
660	-3075.12	-0.232489
661	4689.1	0.0925754
662	-2263.39	0.179332
663	5295.38	0.163664
664	7962.64	0.441862
665	-1031.91	-0.174272
666	1410.47	-0.220758
667	5943.03	-0.279209
668	6454.49	0.0685855
669	-2045.88	-0.0829407
670	-2175.67	0.460334
671	-4484.48	0.472863
672	-2642.41	0.256766
673	8444.08	0.00842158
674	9342.7	0.493583
675	-2404.09	-0.262636
676	5277.44	-0.308212
677	1830.51	-0.358225
678	-2449.63	-0.264121
679	1369.14	-0.134962
680	-1254.91	0.15786
681	-6241.26	0.244167
682	3931.41	0.154032
683	3797.28	0.0243278
684	-3254.87	-0.31247
685	9376.66	-0.423378
686	1127.75	0.378489
687	165.44	-0.129743
688	9201.57	0.00276487
689	-4589.52	0.0793992
690	2345.76	0.50738
691	4167.85	-0.269552
692	-5863.27	-0.0990671
693	-6505.1	-0.0547509
694	3324.21	-0.256428
695	244.056	-0.282136
696	-5757.41	-0.392621
697	-78.0484	-0.260076
698	7848.13	-0.0374097
699	-4443.1	0.412065
700	4028.91	0.502309
701	420.23	1.03176
702	2883.57	1.17558
703	-4640.9	0.776862
704	-894.056	-0.154343
705	2667.52	-0.207789
706	-1820.7	-0.205566
707	6038.72	0.645215
708	8284.42	0.620333
709	-3242.66	-0.139873
710	-3513.24	-0.143561
711	4326.8	0.031483
712	-2073.43	-0.390178
713	5690.87	0.0699615
714	-3799.21	-0.230516
715	3456.25	0.601135
716	7975.44	0.461557
717	3137.11	0.686705
718	2033.92	-0.420272
719	7411.05	0.233263
720	9173.87	0.0560891
721	-569.05	-0.078653
722	5489.1	0.32409
723	-1639.76	-0.324173
724	-925.452	0.14486
725	2960.38	0.2303
726	9110.58	0.156184
727	2972.62	0.0218283
728	2333.67	0.361822
729	-4622.21	0.380979
730	-5684.16	0.173559
731	-4254.35	-0.0891223
732	1829.32	-0.200407
733	6714.52	0.97113
734	-5347.26	0.259074
735	-4039.66	0.202013
736	-4274.86	0.00973126
737	-2778	0.612273
738	-3011.49	-0.217741
739	9725.72	0.225954
740	-101.741	0.123126
741	4817.23	-0.0938249
742	-2197.22	0.214427
743	7163.1	-0.0557331
744	5709.1	-0.152101
745	689.845	1.22351
746	7802.04	0.0557429
747	4430.41	0.523793
748	161.582	-0.034521
749	8939.78	-0.134299
750	5306.32	0.625071
751	4658.39	-0.130445
752	-1542.36	-0.240226
753	-2057.3	-0.243334
754	-5662.74	-0.100354
755	1798.31	-0.265623
756	-4971.8	0.196974
757	3621.27	0.420721
758	-5820.75	0.298544
759	1034.75	-0.145065
760	-4863.34	0.215251
761	5231.33	-0.016388
762	6027.15	-0.0336375
763	8878.85	-0.139322
764	3421.09	-0.196313
765	5440.15	0.0134474
766	-3383.77	0.459499
767	-3420.67	0.970482
768	8962.43	-0.243104
769	8139.2	-0.351335
770	1831.57	-0.0685905
771	-675.093	0.0250099
772	1394.31	-0.307558
773	1056.11	-0.0451056
774	3236.24	0.27754
775	5353.39	0.313664
776	6879.96	-0.0981339
777	-4374.58	-0.292614
778	-5417.89	-0.167577
779	3710.46	-0.275315
780	7448.67	0.0294855
781	8026.53	0.718588
782	4804.87	0.138708
783	5766.83	0.0819908
784	4544.68	-0.139287
785	-3085.11	-0.423568
786	39.1504	0.046427
787	8690.85	-0.255353
788	-6037.85	-0.089144
789	7552.32	-0.187786
790	5638.67	0.563898
791	-2881.72	0.0426498
792	7652.2	-0.040666
793	4741.27	-0.128849
794	9620.87	-0.031683
795	7090.93	-0.231602
796	3887.02	-0.11518
797	9609.08	-0.187266
798	2270.95	-0.0420639
799	-3261.92	-0.38576
800	6124.75	-0.0515405
801	-401.683	-0.473109
802	-6203.97	0.200911
803	-6254.77	0.207938
804	8211.63	-0.356058
805	2175.81	-0.25224
806	9274.24	-0.0125776
807	909.76	-0.397175
808	5785.2	-0.0858932
809	4268.67	0.342279
810	88.3338	0.131141
811	5069.51	-0.123385
812	-1330.54	0.779853
813	-3138.68	-0.0572468
814	475.041	0.00178709
815	4891.88	-0.0834053
816	905.971	-0.163422
817	8959.18	0.173504
818	-4799.47	0.0354998
819	-5287.65	-0.0411481
820	-4700.3	0.751885
821	-3927.34	-0.229246
822	2795.88	0.272268
823	-4890.83	0.262041
824	4373.35	-0.268616
825	-2221.3	0.165773
826	9365.75	-0.249528
827	-1639.19	-0.102827
828	8771.19	0.05685
829	5643.22	-0.608321
830	-921.675	-0.18737
831	-6043.7	-0.319278
832	-5426.78	-0.0132631
833	-4453.2	0.0470269
834	4124.57	-0.0910603
835	-4936.3	0.381479
836	-6703.34	-0.153593
837	2363.17	-0.136298
838	-11.1178	0.0175793
839	5576.09	0.334487
840	7151.55	0.0742851
841	1653.32	0.187598
842	9838.1	-0.173401
843	6312.7	0.0792832
844	-3182.78	-0.132603
845	6035.59	-0.0191915
846	-4108.68	-0.0105654
847	5195.28	-0.0241551
848	-2071.43	0.0761212
849	-340.881	-0.201373
850	6673.66	-0.109803
851	587.5	0.04945
852	-3914.47	-0.0522106
853	2934	0.359818
854	7042.37	0.0132616
855	-2715.33	0.016159
856	8283.53	0.219005
857	2990.22	0.0319187
858	-1466.67	-0.0172598
859	6493.49	-0.219935
860	4597.08	-0.0142966
861	979.044	-0.0755364
862	8722.19	0.257371
863	657.894	0.326844
864	-4447.56	0.131175
865	2355.28	-0.136512
866	-3998.87	0.160833
867	-1950.76	-0.156229
868	-5071.2	0.248548
869	-4283.28	-0.0291615
870	4868.25	-0.240553
871	5557.32	0.597279
872	-5308.66	-0.0881207
873	-5688.62	-0.189762
874	896.562	-0.0965907
875	5839.09	-0.390666
876	-2857.07	-0.0232134
877	-3243.29	-0.135875
878	-3792.56	0.129393
879	-4796.1	-0.0803949
880	2521.15	0.0565583
881	1317.69	-0.265388
882	-2739.86	0.00041976
883	3531.04	0.187558
884	-4487.03	0.0303966
885	-611.942	-0.119564
886	-1079.53	0.249831
887	7348.4	0.139387
888	7158.69	-0.0924965
889	-3099.2	-0.325252
890	7006.96	0.0923387
891	6368.21	0.267452
892	-5384.18	-0.0667989
893	7736.94	-0.0847727
894	6538.64	0.160651
895	8003.92	0.100375
896	-4526.18	0.434981
897	-1353.99	-0.0098166
898	-5162.92	0.211068
899	-3739.58	0.143103
900	-715.713	-0.0332194
901	-191.914	-0.328578
902	-5628.2	-0.262989
903	-243.91	-0.173899
904	4723.17	-0.406672
905	7949.85	0.366701
906	7002.73	0.667803
907	-4436.96	0.264397
908	-6235.01	-0.301716
909	4764.1	0.44807
910	-1172.6	0.063158
911	-4586.76	-0.368165
912	-120.572	-0.157885
913	1459.96	-0.0791194
914	7543.18	-0.0678605
915	1863.08	0.011204
916	-2222.86	-0.0728813
917	2091.5	0.0400184
918	-4379.17	0.227654
919	-4982.39	0.181038
920	-1686.06	-0.13825
921	-4676.21	0.00873134
922	7911.43	0.211377
923	-6484.93	0.0196252
924	-4076.79	0.0321192
925	-1882.01	-0.19309
926	-5882.66	0.29346
927	4886.8	-0.258293
928	-2987.35	0.486319
929	8205.89	0.315375
930	7487.61	-0.158747
931	1149.84	-0.256569
932	-5230.86	0.0433736
933	-2699.56	0.208305
934	1716.29	-0.169987
935	-2888.75	-0.136565
936	-5272.41	-0.163085
937	1834	0.102101
938	-2312.65	-0.324943
939	-4696.73	0.128233
940	-1579.88	0.145827
941	-5072.85	-0.563414
942	-2238.85	-0.0459782
943	2386.8	0.104124
944	2844.5	0.049226
945	-3364.97	-0.0394604
946	2779.67	0.342178
947	6023.33	-0.258203
948	366.116	0.137683
949	-2088.69	-0.330092
950	641.762	0.419902
951	252.589	-0.0206569
952	-4374.79	-0.258166
953	9162.2	0.195923
954	4497.96	-0.355355
955	949.901	0.172281
956	-1895.22	-0.329298
957	-5998.49	-0.140604
958	6256.18	-0.0681318
959	-3928.34	0.0444564
960	-1678.87	0.205011
961	8498.49	0.101837
962	1981.13	-0.117359
963	4497.79	0.0904606
964	-5986.21	0.489125
965	7977.47	-0.0266363
966	9469.27	0.0326585
967	7760.13	0.465686
968	4779.97	0.103067
969	-885.8	-0.0298396
970	5226.4	0.0437889
971	-394.915	-0.237539
972	7420.83	1.09326
973	6397.68	0.0594777
974	5347.77	-0.541975
975	711.24	-0.344087
976	-2997.62	-0.110491
977	-354.37	0.187053
978	5595.98	0.0559557
979	9270.58	0.138524
980	1360.92	0.108824
981	7252.08	0.530733
982	-3327.89	0.026912
983	-272.216	-0.194597
984	9528.94	-0.141335
985	3048.3	0.274788
986	5969.93	0.250266
987	5361.88	0.139258
988	576.344	0.474865
989	1686.57	0.0431901
990	-1461.44	0.0382071
991	-2727.5	0.0700507
992	-4233.47	-0.100099
993	-4551.33	-0.211427
994	7557.24	0.741529
995	8288.75	0.638689
996	-3323.46	0.568353
997	-5523.16	0.184801
998	2163.21	1.06689
999	5744.09	0.231933
1000	9109.31	-0.254429
1001	-994.074	0.610609
1002	3549.92	-0.0364192
1003	-4485.21	-0.0811134
1004	1027.84	-0.185562
1005	-572.241	0.124199
1006	-4731.48	-0.213964
1007	4033.53	-0.216566
1008	-4143.72	-0.269554
1009	5600.58	0.291842
1010	4214.28	0.171767
1011	-5386.62	-0.0886842
1012	633.008	-0.0913754
1013	-4275.43	-0.087997
1014	4914.26	0.284941
1015	-5019.59	0.118465
1016	4463.93	-0.14489
1017	-5442.66	-0.332
1018	5790.74	1.59602
1019	6864.36	-0.0498207
1020	7729.87	-0.0110744
1021	-884.581	0.124669
1022	8407.1	0.422958
1023	5188.99	-0.0106538
1024	8006.91	0.280129
1025	1846.96	-0.0171894
1026	-2582.74	-0.204188
1027	-2748.01	0.215178
1028	-999.418	-0.072841
1029	5002.63	-0.17117
1030	-7080.71	-0.160881
1031	9556.59	0.353909
1032	28.251	0.408807
1033	5628.75	0.478352
1034	-185.274	-0.0138675
1035	-3812.58	0.17516
1036	-3010.71	0.612609
1037	-647.951	-0.0973435
1038	-4727.64	0.146897
1039	-4146.99	0.24152
1040	-2609.09	1.39912
1041	-1623.24	0.0262317
1042	-6324.66	0.0598828
1043	2300.54	-0.0251427
1044	-3903.91	-0.0472919
1045	-245.882	0.0108056
1046	-2381.15	0.510905
1047	2445.94	-0.0732428
1048	1526.29	0.831164
1049	-5737.71	-0.300849
1050	-5455.45	0.431522
1051	-2096.95	0.0277557
1052	1514	0.0559943
1053	-3450.87	-0.400346
1054	2696.14	0.198026
1055	-2612.12	0.176578
1056	-7361.97	-0.131009
1057	4977.77	-0.313954
1058	1625.58	0.0103221
1059	-5299.28	0.0292131
1060	8479.63	-0.0028581
1061	-4865.57	-0.142093
1062	190.839	-0.0275067
1063	774.201	0.26741
1064	-4245.95	0.0354202
1065	-1850.37	0.0624065
1066	9681.95	-0.717717
1067	-149.088	-0.0217906
1068	2915.92	0.935883
1069	6857.38	-0.0936302
1070	1622.15	-0.147289
1071	1195.82	-0.166766
1072	614.755	-0.120998
1073	3557.66	-0.32664
1074	-1490	0.295901
1075	8993.16	-0.371446
1076	-2321.26	-0.0389179
1077	10373.2	-0.36403
1078	-2406.97	-0.164545
1079	4843.2	2.02367
1080	3898.8	0.666102
1081	3036.84	0.679947
1082	2229.25	-0.0804301
1083	-3875.74	0.291836
1084	3749.96	0.618748
1085	3010.14	0.54167
1086	8629.99	-0.0068275
1087	9770.31	-0.28036
1088	-2889.55	0.441896
1089	8494.96	-0.0863166
1090	4617.87	-0.19377
1091	-5104.13	-0.059292
1092	4993.3	0.102969
1093	1243.64	-0.52013
1094	9852.09	0.37249
1095	-6744.68	0.0417868
1096	-2586.01	0.0351233
1097	2841.05	0.465878
1098	2493.22	-0.375934
1099	8335.53	-0.0265541
1100	7194.74	-0.27552
1101	-6041.64	-0.320178
1102	2346.03	0.519829
1103	9343.36	0.189581
1104	9223.71	0.278019
1105	4708	0.0488896
1106	7551.13	0.215518
1107	5789.37	0.0823865
1108	-1625.12	0.129251
1109	-970.725	0.429728
1110	9198.38	0.176388
1111	-3029.45	0.385259
1112	4089.77	-0.196558
1113	8919.24	0.9436
1114	3753.01	0.218924
1115	9662.9	0.270059
1116	-3547.47	0.470411
1117	-4082.57	-0.173805
1118	2177.28	-0.416997
1119	-881.897	0.0886006
1120	1311	-0.188777
1121	-2028.37	-0.244122
1122	8550.07	-0.34958
1123	294.647	-0.0368704
1124	5118.31	-0.0979892
1125	-7010.9	0.289008
1126	-5124.06	-0.206917
1127	8253.57	-0.0322044
1128	-2145	-0.352729
1129	7091.47	0.169057
1130	-1616.34	0.0936876
1131	8436.48	-0.0116145
1132	4595.31	0.100399
1133	-5170.73	0.1714
1134	-3186.95	-0.275687
1135	1777.58	0.456516
1136	-335.706	-0.204188
1137	1665.76	0.198531
1138	504.948	-0.163807
1139	-4562.91	-0.113689
1140	-3199.63	0.635739
1141	-6481.44	0.12995
1142	1653.18	-0.093889
1143	7248.34	0.0966502
1144	-4764.71	0.14539
1145	3344.64	-0.0016219
1146	-4464.98	-0.374328
1147	826.741	-0.367969
1148	-4603.54	0.100329
1149	9834.18	0.0489508
1150	4777.99	-0.105931
1151	3489.63	-0.177788
1152	5566.34	-0.0148339
1153	-4632.44	-0.147346
1154	4475.71	0.0194011
1155	-6522.43	0.118852
1156	7163.29	-0.196913
1157	3667.81	0.131401
1158	4296.63	0.135351
1159	9868.71	0.0387002
1160	2768.95	0.176961
1161	-3657.35	0.148512
1162	7312.21	0.0299919
1163	-2686.2	-0.220136
1164	-3926.84	0.0276206
1165	-439.581	0.0157245
1166	9868.61	-0.104356
1167	3780.69	-0.0835402
1168	8999.2	0.177722
1169	3929.84	-0.107146
1170	6859.78	-0.036296
1171	-2753.46	0.403341
1172	-1328.49	-0.0490047
1173	8450.53	-0.143511
1174	7753.91	0.13243
1175	-4296.06	-0.0631943
1176	2916.75	0.091196
1177	9858.63	0.00549662
1178	3042.24	0.0865931
1179	-4927.25	-0.0827655
1180	8101.84	0.274643
1181	-7.4495	-0.147836
1182	6813.18	0.112927
1183	621.626	-0.205712
1184	-361.54	0.106994
1185	731.044	0.296393
1186	-4305.94	0.159655
1187	6314.3	-0.0095082
1188	1573.01	-0.19676
1189	-6782.88	-0.223738
1190	5459.39	-0.210168
1191	-157.867	-0.122736
1192	-2967.93	-0.24402
1193	7693.24	0.00136261
1194	-6690.72	0.181331
1195	8504.7	-0.0629739
1196	-6341.42	0.284519
1197	-261.912	0.0906421
1198	-5100.11	-0.10301
1199	-4684.72	-0.366723
1200	3900.15	0.337332
1201	2339.97	-0.307654
1202	-3500.63	-0.189863
1203	-929.812	-0.148144
1204	-1725.45	-0.290538
1205	9029.64	0.530766
1206	1048.91	0.275457
1207	-6074.29	-0.134383
1208	-2077.11	-0.216783
1209	-4137.33	0.024817
1210	-1257.24	-0.136765
1211	2191.07	0.543551
1212	-6144.19	0.217864
1213	5875.01	0.314013
1214	7283.68	-0.0989179
1215	1279.72	-0.355401
1216	6045.24	0.843269
1217	3250.36	-0.22514
1218	7274.78	-0.298157
1219	-4954.87	-0.0332278
1220	-5575.94	0.0339342
1221	-4245.6	0.501864
1222	7426.71	-0.356831
1223	8806.1	0.985104
1224	7956.03	0.100893
1225	7024.36	-0.205599
1226	-1607.65	0.0247392
1227	-1418.81	-0.198828
1228	-6530.56	0.127953
1229	5168.09	0.21742
1230	3762.79	-0.418893
1231	5640.99	-0.0573706
1232	-5401.64	0.00631357
1233	2846.82	-0.117279
1234	7349.7	-0.184955
1235	-814.032	-0.144923
1236	7270.28	0.0785721
1237	-3200.2	-0.0615568
1238	-659.695	0.159284
1239	2915.08	-0.248622
1240	6916.2	0.109931
1241	8267.62	-0.0966559
1242	8013.76	0.0526121
1243	-2397.19	0.478922
1244	-288.102	-0.0972378
1245	-2704.23	0.0746211
1246	7340.32	-0.118288
1247	5256.55	0.352578
1248	218.396	0.0294683
1249	-95.8516	-0.336498
1250	9046.42	0.134903
1251	9662.11	0.173078
1252	9472	0.00199344
1253	-4575.38	-0.0739267
1254	325.168	0.0951409
1255	-5512.98	-0.271495
1256	-3272.57	-0.365813
1257	2369.23	-0.0707931
1258	-979.863	-0.175412
1259	5036.48	-0.119187
1260	6410.91	0.151995
1261	-2197.45	0.0832022
1262	6555.86	-0.169887
1263	-2078.76	-0.0238712
1264	1970.73	0.00565064
1265	6020.82	-0.0392871
1266	-470.066	0.0309658
1267	-324.683	0.183861
1268	6798.62	0.390465
1269	-2587.15	-0.0208995
1270	-5705.74	0.13429
1271	4066.17	0.0515753
1272	6261.16	0.392238
1273	-180.696	-0.141156
1274	967.506	0.464305
1275	6149.23	0.286685
1276	-3993.89	-0.170597
1277	3808.96	-0.156021
1278	5206.19	0.930433
1279	5876.2	-0.164878
1280	-6156.31	0.01194
1281	-4150.42	0.928031
1282	-4704.01	0.00565244
1283	-3625.5	-0.284766
1284	9662.14	0.177014
1285	8885.29	-0.183286
1286	4774.65	-0.105331
1287	7245.07	0.381103
1288	-4669.5	-0.132105
1289	-1579	0.15131
1290	-4919.31	0.388142
1291	8207.82	0.277328
1292	7734.39	0.0314048
1293	983.606	0.279725
1294	6448.11	-0.0563235
1295	-5175.91	0.535511
1296	-1331.58	0.00015225
1297	7047.59	0.382558
1298	6595.69	0.0156511
1299	-2785.4	-0.0157363
1300	4599.78	0.0823154
1301	-4263.23	0.304794
1302	-6526.02	-0.0928566
1303	5143.6	0.143057
1304	7954.3	-0.267807
1305	9849.44	-0.262805
1306	2974.57	-0.0618849
1307	236.18	0.517148
1308	8741.2	0.0779657
1309	-7577.42	-0.348046
1310	3087.48	0.171006
1311	-3351.94	0.0840094
1312	263.45	-0.281191
1313	2303.59	-0.271666
1314	1026.62	-0.127102
1315	-6432.94	-0.0894795
1316	7657.49	-0.375792
1317	9766.5	-0.0855883
1318	-915.298	0.33158
1319	4995.97	-0.312378
1320	4104.12	0.0102137
1321	-2289.77	-0.160686
1322	-6553.51	0.167583
1323	-2070.53	0.0153408
1324	-3814.72	-0.330291
1325	298.907	0.173116
1326	-4743.52	-0.0796861
1327	8954.25	-0.0362604
1328	461.298	0.0242601
1329	-5043.91	-0.0174841
1330	-99.7846	0.0116689
1331	-1563.69	-0.354515
1332	3086.34	-0.22811
1333	1037.84	-0.294072
1334	-1342.65	0.10726
1335	8472.26	0.0848796
1336	6450.26	0.370959
1337	2951.43	0.171083
1338	2340.18	-0.464145
1339	-740.214	0.90618
1340	3891.07	0.0701579
1341	-5357.77	-0.0344646
1342	3062.42	-0.153588
1343	7430.23	0.151075
1344	7651.69	-0.200592
1345	8583.36	-0.335381
1346	9026.13	0.630481
1347	9651.21	0.443992
1348	8955.56	0.0797668
1349	-5275.12	0.00010152
1350	-170.857	0.0862981
1351	2194.94	0.280144
1352	10284.2	0.0290734
1353	-2039.26	-0.0419543
1354	8132.98	0.089492
1355	1623.66	-0.141105
1356	1585.14	0.178025
1357	3462.78	-0.0591328
1358	-2875.85	0.00816888
1359	977.046	-0.246906
1360	-5219.9	-0.014287
1361	2729.63	-0.11211
1362	-1755.56	-0.0148706
1363	-5513.91	0.86578
1364	3168.69	0.330604
1365	764.137	0.0553589
1366	-5955.79	-0.412876
1367	3474.07	-0.246815
1368	1012.65	0.130958
1369	-4434.12	0.0668129
1370	8683.8	0.226498
1371	-2046.71	0.307293
1372	7777.8	-0.0449984
1373	6433.95	0.108451
1374	2370.35	0.0854828
1375	-485.157	-0.160728
1376	1689.49	0.392078
1377	9519.7	-0.326984
1378	4268.68	0.272424
1379	3360.51	0.541839
1380	4306.79	-0.125647
1381	469.628	0.553244
1382	-2383.11	-0.183129
1383	9449.85	0.268734
1384	29.5631	0.570433
1385	-24.6086	0.784537
1386	7937.98	-0.0638248
1387	-66.8721	0.0180038
1388	-2063.03	0.0100147
1389	3333.48	0.123802
1390	788.67	-0.263747
1391	-4743.21	-0.0879725
1392	6934.27	0.92216
1393	5513.32	0.143348
1394	-5061.5	-0.0994183
1395	2571.39	0.663289
1396	9639.61	-0.278821
1397	-4470.65	0.175409
1398	8277.86	-0.0511529
1399	2717.51	0.565722
1400	3217.54	0.294396
1401	537.139	-0.0548299
1402	2273.73	-0.104319
1403	4708.44	-0.218998
1404	-3227.26	-0.0339315
1405	1231.83	-0.427486
1406	51.7518	-0.120716
1407	4656.22	0.118529
1408	10142.8	0.0564777
1409	7160.98	-0.106045
1410	-3464	0.288826
1411	10397.7	0.00589138
1412	9131.14	-0.0137272
1413	-4748.33	-0.144028
1414	-4048.88	0.826041
1415	4123.12	-0.0976286
1416	-4787.74	-0.30417
1417	1384.96	0.205315
1418	1692.01	0.24088
1419	-4165.46	-0.196083
1420	6347.3	0.468879
1421	-1096.3	0.242883
1422	-4502.95	-0.300585
1423	6290.9	-0.108877
1424	-1583.59	-0.247249
1425	6991.47	0.222708
1426	-5949.13	0.296638
1427	-4434.1	-0.10512
1428	-4368.41	0.362166
1429	6033.65	-0.0187973
1430	6452.85	-0.0349299
1431	-6515.71	-0.274271
1432	-3801.57	-0.145605
1433	8936.79	-0.225462
1434	1915.6	0.0640445
1435	-2696.31	0.673713
1436	5811.1	-0.0101737
1437	-846.109	-0.1665
1438	331.434	0.235828
1439	6407.01	-0.189737
1440	1842.55	-0.326215
1441	-6028.59	-0.166397
1442	6294.48	-0.0700036
1443	8346.03	0.424357
1444	6948.77	0.0691965
1445	5410.77	0.00483397
1446	-3630.06	1.0169
1447	-6137.52	0.0308341
1448	5844.58	0.0999255
1449	6233.83	-0.407362
1450	-6168.52	-0.342177
1451	1093.32	-0.15782
1452	-2246.04	0.396169
1453	-141.522	0.709122
1454	4662.66	0.336474
1455	400.875	0.0243328
1456	-2830.82	-0.0356184
1457	1895.86	0.252243
1458	9226.67	0.0711683
1459	452.246	-0.223553
1460	-3444.43	-0.0641269
1461	9091.34	-0.0646353
1462	-2799.2	-0.112581
1463	287.887	0.516803
1464	6161.23	0.328463
1465	-3139.56	-0.148192
1466	-5329.02	0.483974
1467	580.995	0.0715036
1468	-2241.35	-0.345299
1469	-4490.37	-0.262425
1470	-6684.91	-0.0998001
1471	5883.24	-0.0119645
1472	-5198.58	0.0758731
1473	4280.33	-0.206509
1474	-4975.45	0.237336
1475	-221.517	0.817235
1476	-3038.23	-0.0208714
1477	-1789.72	-0.0929437
1478	-3590.9	0.119314
1479	-967.58	-0.009977
1480	5958.67	0.694816
1481	-4328.92	0.450853
1482	-5497.61	0.514654
1483	1826.58	0.133752
1484	1417.4	0.166357
1485	6262.58	0.325342
1486	10079.1	-0.310999
1487	1448.01	-0.225464
1488	4508.39	0.0313109
1489	9826.32	0.128265
1490	3683.27	0.367197
1491	8637.12	-0.0077576
1492	7868.36	-0.341054
1493	-1793.34	-0.0801621
1494	6957.99	-0.0622418
1495	9826.85	-0.135558
1496	6553.58	0.175097
1497	2732.9	-0.118522
1498	4154.05	-0.0887136
1499	1196.57	0.309121
1500	-3951.09	0.0893429
1501	-6309.52	0.0159417
1502	5569.77	0.0156519
1503	6597.84	0.529693
1504	-3368.39	0.11263
1505	-2223.48	0.169507
1506	6990.06	-0.0702799
1507	-1027.82	0.00509003
1508	6503.12	-0.265686
1509	-541.75	0.233113
1510	381.078	0.116243
1511	-373.437	0.195475
1512	3498.41	0.354022
1513	1608.26	0.018023
1514	5265.28	-0.118524
1515	9285.28	0.369644
1516	5500.4	0.167819
1517	-5126.36	-0.12108
1518	-4428.57	-0.231645
1519	10152.2	-0.139036
1520	-4867.48	0.232962
1521	1641.85	-0.0669154
1522	10337	0.572908
1523	6902.33	0.00199201
1524	4538.18	-0.0316225
1525	-2831.14	0.237962
1526	4572.25	0.00738836
1527	5669.04	0.286483
1528	-5972.24	0.0164885
1529	10014.6	0.0249163
1530	-6675.9	0.382215
1531	8519.39	-0.188476
1532	-1250.03	-0.0351317
1533	-5328.14	0.0760504
1534	8330.68	-0.143333
1535	3609.75	-0.0715073
1536	-2714.06	-0.0144465
1537	-643.776	0.105209
1538	7170.88	-0.0150351
1539	8153.76	0.494898
1540	8824.11	0.0289801
1541	-5546.93	-0.0706347
1542	2303.57	0.0443154
1543	-3199.65	-0.268028
1544	5424.2	0.071474
1545	8923.32	0.235866
1546	-4029.52	0.173064
1547	-4133.59	0.109078
1548	-6058.52	-0.622959
1549	-4365.6	0.186271
1550	7174.73	0.124302
1551	-2653.18	0.171525
1552	-186.005	-0.0397318
1553	6810.03	0.376581
1554	2138.57	0.183228
1555	-353.47	-0.0268097
1556	10050.6	0.548403
1557	8483.36	-0.092928
1558	-4681	-0.198053
1559	-2510.17	0.10333
1560	1540.97	-0.119685
1561	791.445	0.0731903
1562	-4865.98	-0.309822
1563	-4815.2	0.117617
1564	7417.05	-0.118223
1565	-5713.79	0.128231
1566	-906.755	0.130242
1567	-3995.32	0.27275
1568	8039.65	0.347481
1569	5547.32	-0.0624757
1570	-2325.76	-0.212184
1571	-4217.95	0.0696099
1572	-4110.53	0.365599
1573	-4944.41	-0.103938
1574	6567.75	0.0526326
1575	6259.01	0.278881
1576	-704.792	-0.0003673
1577	-5502.21	0.24344
1578	8853.71	0.124614
1579	-7357.09	-0.140427
1580	-4039.46	0.0554226
1581	6044.85	-0.226903
1582	-3230.47	-0.21842
1583	-1454.56	-0.288322
1584	611.415	-0.403769
1585	7147.36	-0.227042
1586	5090.5	0.0100577
1587	-5153.1	-0.236131
1588	-5181.85	-0.0160055
1589	-6082.17	0.301652
1590	-1193.57	-0.0133081
1591	-6403.1	-0.16863
1592	-2061.74	-0.0318615
1593	-3821.83	-0.0346877
1594	7848.21	-0.0675023
1595	5304.5	0.209427
1596	9257.68	-0.295543
1597	-2189.48	0.113854
1598	6569.6	0.0564422
1599	9038.06	-0.0533485
1600	1736.98	0.151048
1601	1700.45	-0.429187
1602	-4199.08	-0.285189
1603	8976.45	-0.242756
1604	-3287.36	0.235942
1605	8961.92	-0.0064524
1606	8479.57	0.518654
1607	8150.71	-0.0728234
1608	7149.2	0.21678
1609	9688.08	0.143272
1610	-2849.48	-0.161545
1611	-2406.3	-0.0284479
1612	2846.67	0.173854
1613	-950.151	-0.12134
1614	6299.15	0.00295933
1615	-6459.38	-0.119678
1616	2604.81	0.106798
1617	-5913.79	0.354456
1618	9416.93	-0.138164
1619	5957.26	-0.0041342
1620	-5829.94	0.258673
1621	7593.22	0.398816
1622	1118.12	0.301734
1623	-1972.07	-0.261939
1624	-1939.81	0.339931
1625	-1474.22	-0.0597587
1626	612.207	0.649691
1627	6033.28	0.371141
1628	9043.12	-0.0969096
1629	6860.96	0.476308
1630	138.908	-0.137632
1631	-1443.19	0.0360259
1632	6167.42	0.276047
1633	9251.01	-0.174749
1634	8759.33	0.070899
1635	3902.09	0.728595
1636	-4714.5	-0.0628058
1637	3172.7	0.0934602
1638	3533.77	0.336564
1639	-4127.82	-0.0104604
1640	-5299.31	0.201178
1641	4941.65	0.0745589
1642	-6567.75	0.223074
1643	-2025.55	0.265325
1644	9704.88	-0.164144
1645	-1196.81	-0.0513485
1646	7834.4	0.320794
1647	2268.45	-0.0616144
1648	-6250.83	-0.343271
1649	6647.9	0.795304
1650	9349.16	0.721262
1651	-4953.37	0.0629666
1652	5028.23	0.528483
1653	7494.06	0.142336
1654	8835.82	0.306798
1655	-1674.25	-0.0095716
1656	4642.38	0.132416
1657	2016.62	0.280722
1658	5626.58	-0.299696
1659	7861.9	0.311272
1660	-6783.65	0.223793
1661	6311.94	0.148922
1662	-2264.97	0.252638
1663	-6143.11	-0.044402
1664	6898.13	0.00390846
1665	-2233.11	-0.0569514
1666	-577.968	0.35343
1667	-5615.02	0.0288401
1668	7292.91	-0.269789
1669	7649.57	0.185295
1670	-3830.2	-0.392018
1671	-4464.92	-0.126867
1672	-4231.12	-0.0015543
1673	-221.657	-0.0085747
1674	8181.79	-0.141054
1675	-3481.35	0.114015
1676	-2779.16	0.20416
1677	-1456.33	0.0359652
1678	-3962.42	-0.310784
1679	-2928.14	0.180786
1680	7127.29	-0.0727612
1681	3081.44	-0.169637
1682	5435.13	-0.144476
1683	-4904.01	-0.235473
1684	-4659.76	0.217917
1685	-5014.75	-0.107164
1686	8005.52	-0.0881435
1687	7825.73	0.309219
1688	9370.84	0.355988
1689	-1040.78	0.17089
1690	223.015	0.146722
1691	9793.49	-0.319703
1692	2404.07	-0.102869
1693	167.269	0.0371565
1694	-755.897	-0.0554751
1695	-904.018	-0.197944
1696	2447.9	-0.159743
1697	2696.66	-0.135259
1698	1780.57	-0.337793
1699	-1043.31	-0.0858033
1700	1067.56	-0.0790533
1701	4394.79	0.979017
1702	1551.31	0.240502
1703	4107.97	0.0899152
1704	5358.11	-0.0431698
1705	-2614.46	-0.154512
1706	-5083.47	-0.118959
1707	-5326.42	0.113718
1708	-3367.24	-0.0700203
1709	-5534.48	-0.246916
1710	2930.9	0.511989
1711	-5533.54	-0.0355662
1712	6068.74	0.0768018
1713	-4693.55	-0.151749
1714	5140.4	-0.0404738
1715	-3012.78	0.170225
1716	-4855.85	0.227658
1717	-2274.74	-0.148908
1718	2843.38	0.171971
1719	-1549.14	-0.196995
1720	-3368.69	-0.173381
1721	-686.21	-0.0239076
1722	2224.98	0.165566
1723	-870.309	-0.0128058
1724	8926.3	0.0123348
1725	-2522.93	-0.201011
1726	3763.55	-0.0943905
1727	5218.2	-0.221075
1728	-2853.82	-0.0848142
1729	3214.21	0.0251885
1730	6070.58	1.07604
1731	965.888	-0.0457861
1732	870.342	0.310379
1733	-6234.39	0.214464
1734	-4078.84	-0.0340535
1735	5271.11	-0.0868242
1736	9539.6	-0.0338724
1737	-4212.01	0.395663
1738	4983.06	-0.0998048
1739	-3635.53	0.164625
1740	-3386.13	0.194905
1741	-2212.48	-0.179263
1742	1992.42	0.396618
1743	2435.93	-0.387857
1744	5681.03	0.0721742
1745	-5386.19	-0.452168
1746	6904.97	-0.359716
1747	6154.52	0.0449332
1748	6951.71	-0.0994653
1749	-330.642	0.378952
1750	5489.66	-0.12196
1751	2014.72	0.356477
1752	4944.53	-0.331774
1753	7375.5	-0.127534
1754	3997.91	-0.239685
1755	-3443.69	-0.196485
1756	-125.968	0.23947
1757	-89.3975	0.298475
1758	-3586.59	-0.218822
1759	5147.52	1.258
1760	-5670.38	0.17167
1761	8052.8	-0.474406
1762	7768.17	0.302698
1763	3841.59	-0.286129
1764	3719.42	0.290064
1765	4055.27	-0.127744
1766	7549.41	0.503746
1767	6793.74	0.0621288
1768	10049.4	-0.0791593
1769	162.389	0.0766034
1770	8671.39	-0.0135372
1771	-3938.76	-0.264955
1772	9642.18	-0.231312
1773	418.606	-0.169179
1774	1999.82	1.31516
1775	-2713.15	-0.206214
1776	-2636.3	-0.0743628
1777	5442.82	-0.0180044
1778	6093.64	0.442754
1779	-1321.8	-0.171237
1780	3430.28	0.0611571
1781	5590.79	-0.0672242
1782	6103.95	0.207653
1783	5347.61	-0.141186
1784	3664.11	-0.134207
1785	9750.21	-0.286964
1786	8203.04	-0.522262
1787	7656.36	-0.0907081
1788	-6092.82	-0.0668422
1789	5651.39	-0.0283438
1790	-4897.43	-0.21633
1791	-5129.04	-0.219471
1792	-5258.79	0.133841
1793	8298.62	0.327802
1794	-4957.71	0.323206
1795	8137.21	-0.102725
1796	-4863.08	0.465048
1797	-4869.85	-0.135335
1798	-2740.84	0.303748
1799	-3126.71	0.0749097
1800	4642.33	0.612546
1801	-3801.48	0.130043
1802	4414.66	0.262349
1803	5035.95	-0.143054
1804	5912.11	0.133463
1805	-5700.23	0.197566
1806	-3967.01	-0.300523
1807	5843.74	0.40337
1808	8736.96	-0.349587
1809	9134.49	-0.221007
1810	4795.73	0.0503132
1811	10038.5	0.206798
1812	-5602.04	0.453093
1813	1743.63	0.746151
1814	-4424	0.0764432
1815	-5984.42	0.103723
1816	74.5873	-0.0221253
1817	3592.55	-0.355693
1818	4513.04	0.24242
1819	7599.36	0.229993
1820	3954.59	-0.0373343
1821	10071.5	0.327299
1822	4892.48	0.0938095
1823	1403.69	0.0655273
1824	-1549.08	-0.102258
1825	7804.05	-0.124874
1826	3233.78	-0.393627
1827	7806.35	0.278741
1828	8422.22	0.101814
1829	-3809.76	0.181846
1830	-4293.15	-0.282399
1831	7535.59	-0.486162
1832	4467.93	0.152101
1833	4566.92	-0.0506637
1834	-4125.43	-0.280646
1835	730.172	-0.325363
1836	-5028.8	0.304119
1837	-4873.97	0.241762
1838	-6277.92	0.0200873
1839	74.7271	-0.331606
1840	-4921.84	0.951015
1841	9631.82	0.296738
1842	2166.38	0.0267678
1843	-3210.8	0.081364
1844	-5216.9	0.156996
1845	8192.74	0.282315
1846	6221.87	0.0113624
1847	-931.102	0.0785699
1848	6423	0.25901
1849	-2201.09	-0.0890007
1850	3389.57	-0.276999
1851	-4458.63	-0.202293
1852	5653.49	0.340709
1853	9191.82	0.108697
1854	7910.78	-0.0201558
1855	4330.11	-0.252737
1856	-6219.25	0.00276204
1857	-2431.39	0.335889
1858	5459.69	0.0350184
1859	-5882.16	-0.18448
1860	-6132.06	-0.187885
1861	2665.12	-0.0636318
1862	3736.12	-0.356921
1863	-4491.17	-0.0357834
1864	3015.09	0.283211
1865	-3686.3	0.0171659
1866	-3707.81	-0.24993
1867	-2862.46	0.00353243
1868	-4378.86	-0.24845
1869	-2928.83	0.989731
1870	-4327.08	0.209084
1871	1288.57	0.15167
1872	-806.715	0.22914
1873	-5426.04	0.327745
1874	72.66	-0.06838
1875	4442.42	-0.19904
1876	-4604.52	0.548737
1877	-5888.09	0.0950509
1878	-4230.72	0.436891
1879	7368.42	0.193806
1880	5677.65	-0.0154658
1881	-4769.63	0.240392
1882	9181.11	-0.160413
1883	-5390.25	-0.0568112
1884	-1837.92	-0.33507
1885	6582.12	0.217708
1886	5930.79	0.171665
1887	3039.85	-0.246488
1888	-5008.02	0.151354
1889	895.979	3.45813
1890	-3024.89	-0.140269
1891	7280.29	-0.181257
1892	4060.79	-0.189224
1893	-5239.22	-0.292683
1894	-1243.89	0.199538
1895	7196.27	-0.313157
1896	8680.13	0.0712734
1897	-3945.4	-0.044719
1898	-3577.18	-0.130899
1899	-3724.01	0.394752
1900	-5438.57	-0.369119
1901	-1170.39	0.185622
1902	5621.02	-0.0017709
1903	2833.56	-0.229874
1904	-3294.69	-0.342965
1905	871.172	0.305776
1906	-3943.1	-0.170645
1907	-4037.09	0.0620766
1908	903.239	-0.0618162
1909	-3203.14	0.172428
1910	-2270.14	0.11936
1911	-3999.27	0.00199827
1912	153.113	-0.0475408
1913	9642.24	-0.229488
1914	7354.42	0.166709
1915	8951.31	-0.168216
1916	8115.58	-0.387721
1917	-2873.2	0.187087
1918	4878.91	-0.277687
1919	-5854.93	0.0720159
1920	4053.95	-0.072724
1921	-5579.85	-0.0743703
1922	-2000.53	-0.311866
1923	-2930.14	0.147765
1924	-3040.5	0.0885674
1925	-4669.46	0.114803
1926	-433.302	0.230951
1927	2554.29	-0.304694
1928	-5248.1	-0.301084
1929	-4677.07	0.717778
1930	-2094.34	0.185427
1931	-5185.63	-0.0431257
1932	-1467.78	-0.215288
1933	-6873.94	0.0789787
1934	1695.8	-0.28669
1935	-3049.65	-0.0940879
1936	7531.71	-0.136567
1937	-4682.76	0.230969
1938	483.585	-0.0716674
1939	7821.2	-0.135748
1940	5168.22	-0.128923
1941	-4167.93	0.150055
1942	8280.13	0.354336
1943	7999.47	0.189654
1944	8760.58	0.813845
1945	7025.9	0.0440586
1946	-3918.34	-0.335866
1947	2110.12	0.351754
1948	-1411.95	2.40775
1949	-1312.16	-0.173504
1950	5273.23	1.06092
1951	-4571.61	0.0495629
1952	9478.17	-0.281657
1953	-4636.7	-0.417643
1954	1847.11	0.564919
1955	-5923.82	0.47743
1956	7742.29	-0.211321
1957	5746.58	1.42708
1958	5971.52	0.381051
1959	3512.72	-0.178431
1960	7487.55	-0.371847
1961	-1886.63	0.150258
1962	-3262.35	-0.231011
1963	2958.17	-0.37003
1964	-96.2286	-0.07075
1965	7306.77	-0.125912
1966	-6800.49	0.197677
1967	-4183.51	-0.144232
1968	6479.81	-0.446606
1969	3297.16	-0.150798
1970	7453.94	0.192105
1971	71.2757	-0.0369536
1972	8015.14	-0.332346
1973	9508.15	-0.235278
1974	-630.94	-0.162777
1975	6113.97	0.0755537
1976	-1324.38	0.205578
1977	5130.64	0.0885748
1978	3898.91	-0.138471
1979	6236.7	0.0532882
1980	7845.56	-0.364263
1981	9078.12	0.0532758
