# Supplementary material for: Macrophages induce malignant traits in mammary epithelium via IKKε/TBK1 kinases and the serine biosynthesis pathway
Source: EMBO Mol Med. 2020 Jan 13;12(2):e10491. doi: 10.15252/emmm.201910491 (PMC7005540; doi:10.15252/emmm.201910491)
Supplement: Supplementary file 12 — Source Data for Figure 6 [file EMMM-12-e10491-s010.zip]

Archive with 18 entries (17 files):
- Fig6/
- Fig6/Fig6_sd.xlsx
- Fig6/Fig_6B_control.TIF
- Fig6/Fig_6B_control_+_NCT502.TIF
- Fig6/Fig_6B_M1A.TIF
- Fig6/Fig_6B_M1A_+_NCT502.TIF
- Fig6/Fig_6B_M1D.TIF
- Fig6/Fig_6B_M1D_+_NCT502.TIF
- Fig6/Fig_6B_M2A.TIF
- Fig6/Fig_6B_M2A_+_NCT502.TIF
- Fig6/Fig_6B_M2D.TIF
- Fig6/Fig_6B_M2D_+_NCT502.TIF
- Fig6/Fig_6I_control.TIF
- Fig6/Fig_6I_control_+_NCT502.TIF
- Fig6/Fig_6I_M1A.TIF
- Fig6/Fig_6I_M1A_+_NCT502.TIF
- Fig6/Fig_6I_M2A.TIF
- Fig6/Fig_6I_M2A_+_NCT502.TIF
