# Supplementary material for: Macrophages induce malignant traits in mammary epithelium via IKKε/TBK1 kinases and the serine biosynthesis pathway
Source: EMBO Mol Med. 2020 Jan 13;12(2):e10491. doi: 10.15252/emmm.201910491 (PMC7005540; doi:10.15252/emmm.201910491)
Supplement: Supplementary file 12 — Source Data for Figure 6 [file EMMM-12-e10491-s010.zip › Fig6/Fig6_sd.xlsx]

## Sheet: Fig 6A
Donor	Control	Control & NCT502	M1D	M1D & NCT502	M1A	M1A & NCT502	M2D	M2D & NCT502	M2A	M2A & NCT502
D8	2.63158	2.2807	10.7018	2.80702	6.14035	2.45614	7.89474	1.05263	11.7544	2.45614
D10	1.92982	1.05263	21.0526	7.01754	12.9825	8.59649	9.12281	1.40351	13.6842	3.33333
D11	1.92982	1.22807	22.807	20	33.8596	19.1228	18.9474	11.4035	15.2632	11.0526
D14	3.85965	1.75439	10.3509	0.877193	12.1053	4.38596	8.24561	0.877193	13.6842	2.63158
D15	0.526316	0.350877	9.29825	2.45614	6.49123	1.57895	7.7193	1.75439	12.807	2.98246

## Sheet: Fig 6C
	clear	clear	clear		partially filled	partially filled	partially filled		almost filled	almost filled	almost filled		filled	filled	filled
	D14	D15	D16		D14	D15	D16		D14	D15	D16		D14	D15	D16
Control	62	70	61		34	26	32		3	4	7		1	0	1
Control & NCT502	60	83	55		35	14	41		4	3	4		1	0	0
M1D	25	28	41		43	62	56		16	8	3		16	2	0
M1D & NCT502	60	57	56		37	34	42		3	4	2		0	5	0
M1A	22	28	38		56	45	50		12	16	9		10	10	3
M1A & NCT502	50	58	52		41	38	44		3	3	4		6	1	0
M2D	23	29	35		54	59	59		15	10	6		8	2	0
M2D & NCT502	70	61	57		27	37	40		3	2	3		0	0	0
M2A	39	46	33		48	44	53		6	8	12		7	2	2
M2A & NCT502	65	64	59		34	30	39		0	3	2		1	2	0

## Sheet: Fig 6D
Donor	Control	Control & NCT502	M1D	M1D & NCT502	M1A	M1A & NCT502	M2D	M2D & NCT502	M2A	M2A & NCT502
D14	38	40	75	40	78	50	77	30	61	35
D15	30	17	72	43	72	42	71	39	54	36
D16	39	45	59	44	62	48	65	43	67	41

## Sheet: Fig 6E
Donor	Control	Control & NCT502	M1D	M1D & NCT502	M1A	M1A & NCT502	M2D	M2D & NCT502	M2A	M2A & NCT502
D14	6.94436	7.34488	21.8029	7.52616	35.2521	8.8284	18.8992	7.51869	19.7781	6.22243
D15	9.95559	6.05392	19.61	11.2971	20.5315	4.79155	19.6868	5.9123	17.3863	8.42262
D16	9.63591	4.99534	14.4071	7.27677	13.0244	6.4017	29.2457	16.7849	19.4616	9.17125

## Sheet: Fig 6F
Donor	Mouse		Control	Control & NCT502	M1A	M1A & NCT502	M2A	M2A & NCT502
D14	1		22	20	52	27.0909	51.25	26
D14	2		30	20.4082	54	34	56	19.4615
D14	3		30.4348	42.2222	87.8333	60	68	58
D15	1		26	24	45	42	32	14
D15	2		26	26.1905	58	38	48.75	37.6471
D15	3		40.8163	43.1818	58	38	50	30

## Sheet: Fig 6G
Mouse	Organoid no	ND	ND & NCT502
1	1	1	1
1	2	4	3
1	3	3	4
1	4	2	7
1	5	6	0
1	6	5	4
1	7	2	0
1	8	3	4
1	9	4	5
1	10	5	1
1	11	7	4
1	12	4	8
1	13	9	4
1	14	6	0
1	15	5	6
1	16	10	0
1	17	8	0
1	18	7	8
1	19	11	3
1	20	5	3
1	21	6	0
1	22	6	2
1	23	8	2
1	24	3	3
1	25	7	0
1	26	5	6
1	27	8	1
1	28	3	4
1	29	4	3
1	30	5	3
2	31	8	10
2	32	9	5
2	33	7	3
2	34	4	10
2	35	6	6
2	36	6	2
2	37	3	3
2	38	5	9
2	39	4	1
2	40	2	7
2	41	7	6
2	42	4	7
2	43	11	9
2	44	3	3
2	45	3	6
2	46	10	12
2	47	11	9
2	48	6	7
2	49	14	2
2	50	3	3
2	51	4	8
2	52	12	0
2	53	4	2
2	54	0	2
2	55	9	4
2	56	3	6
2	57	5	3
2	58	7	4
2	59	7	5
2	60	6	0
3	61	9	4
3	62	13	4
3	63	0	3
3	64	1	4
3	65	5	1
3	66	7	9
3	67	5	0
3	68	4	0
3	69	7	0
3	70	5	8
3	71	8	0
3	72	5	1
3	73	9	4
3	74	3	6
3	75	1	2
3	76	0	7
3	77	7	3
3	78	5	5
3	79	8	0
3	80	4	2
3	81	9	2
3	82	5	0
3	83	4	1
3	84	0	3
3	85	9	1
3	86	5	2
3	87	7	4
3	88	6	4
3	89	1	0
3	90	0	7

## Sheet: Fig 6H
Mouse	Organoid no	HFD	HFD & NCT502
1	1	6	10
1	2	9	1
1	3	12	2
1	4	11	7
1	5	5	2
1	6	6	3
1	7	12	1
1	8	11	2
1	9	0	6
1	10	9	3
1	11	9	6
1	12	5	10
1	13	7	2
1	14	5	1
1	15	12	1
1	16	5	1
1	17	10	10
1	18	2	7
1	19	8	8
1	20	8	3
1	21	11	11
1	22	8	9
1	23	2	1
1	24	8	7
1	25	5	10
1	26	3	3
1	27	6	10
1	28	6	7
1	29	8	1
1	30	2	4
2	31	14	4
2	32	12	8
2	33	5	0
2	34	7	5
2	35	2	1
2	36	3	8
2	37	13	10
2	38	14	3
2	39	11	2
2	40	10	4
2	41	11	7
2	42	9	2
2	43	0	1
2	44	7	2
2	45	5	4
2	46	8	1
2	47	9	1
2	48	10	9
2	49	7	5
2	50	11	8
2	51	8	3
2	52	5	6
2	53	14	9
2	54	10	0
2	55	11	8
2	56	13	6
2	57	12	7
2	58	10	5
2	59	8	3
2	60	6	1
3	61	12	4
3	62	8	6
3	63	6	3
3	64	3	8
3	65	2	1
3	66	7	4
3	67	0	0
3	68	2	3
3	69	12	2
3	70	7	3
3	71	9	1
3	72	8	4
3	73	6	0
3	74	9	4
3	75	8	7
3	76	3	2
3	77	1	5
3	78	8	5
3	79	5	5
3	80	2	6
3	81	7	14
3	82	6	6
3	83	1	0
3	84	10	0
3	85	10	7
3	86	7	0
3	87	9	1
3	88	8	7
3	89	11	3
3	90	8	5

## Sheet: Fig 6J
Macrophage Donor	Duct donor		Control	Control & NCT502	M1A	M1A & NCT502	M2A	M2A & NCT502
D17	1		63.5845	59.0664	79.0955	56.4876	82.3499	73.1083
D18	1		69.6976	70.5105	82.6152	62.1474	85.2954	72.1808
D17	2		74.216	68.3329	83.5862	75.8837	92.8951	75.4836
D18	2		68.8886	73.3936	88.7694	69.3492	86.5031	77.4541

## Sheet: Fig 6K
Donor	Control	Control		M1A	M1A		M2A	M2A
	CRISPR Control	CRISPR PHGDH		CRISPR Control	CRISPR PHGDH		CRISPR Control	CRISPR PHGDH
(D19,D22)	23.6111	36.8056		156.25	95.8333		214.583	141.667
(D20,D23)	47.9167	56.9444		116.667	66.6667		215.278	90.9722
(D21,D25)	9.02778	12.5		106.944	55.5556		170.139	63.1944

## Sheet: Fig 6L
Donor	Control	Control		M1A	M1A		M2A	M2A
	CRISPR Control	CRISPR PHGDH		CRISPR Control	CRISPR PHGDH		CRISPR Control	CRISPR PHGDH
(D19,D22)	15.0807	19.9815		24.5725	17.295		22.594	16.8997
(D20,D23)	12.3811	14.8644		26.1652	16.2285		26.8381	13.355
(D21,D25)	11.5852	12.5603		27.007	13.0899		27.5438	16.9023
