# Supplementary material for: Macrophages induce malignant traits in mammary epithelium via IKKε/TBK1 kinases and the serine biosynthesis pathway
Source: EMBO Mol Med. 2020 Jan 13;12(2):e10491. doi: 10.15252/emmm.201910491 (PMC7005540; doi:10.15252/emmm.201910491)
Supplement: Supplementary file 13 — Source Data for Figure 7 [file EMMM-12-e10491-s011.xlsx]

## Sheet: Fig 7B
Week	ND	ND	ND	ND		HFD	HFD	HFD	HFD	HFD
1	16.3	17.2	15.7	18		15.1	16.1	17.2	16.7	17.1
2	16.5	18.5	16.4	18.4		15.6	15.5	18.6	16.9	18.4
3	17.1	18.8	17.6	19.3		16.6	17.4	20	18.8	20.4
4	18.7	19.8	18.5	20.1		17.4	18.2	21.8	20.1	20.7
5	21.4	22.2	20.8	20.3		18.1	18.7	22.3	21.9	22.8
6	19.6	21.3	19.7	21		20.5	22	24.5	20.8	22.7
7	20	21.2	19.8	21.7		19.6	20.1	22	22	23.7
8	20.2	21.1	19.6	22		20	19.9	22.4	22.1	22.7
9	20.5	21.5	18.6	20.6		20.1	20.1	23.8	22.5	23.4
10	20.2	21.2	22.3	20.1		19.9	20	25.7	23.9	25.5
11	21.4	20.7	20	20.9		20.5	20.7	26.7	26.2	28
12	20.4	21.4	20.2	22.9		20.7	21.3	27.5	27.9	28.2

## Sheet: Fig 7C
ND	HFD
28.709	54.4561
41.3302	57.0782
35.4128	91.3471
50.6918	74.6465
	52.0496

## Sheet: Fig 7D
ND	HFD
0.81	2.6
1.066	2.93
1.33	2.67
2.06	1.66
	3

## Sheet: Fig 7E
Week	ND	ND	ND	ND	ND	ND	ND	ND	ND	ND		HFD	HFD	HFD	HFD	HFD	HFD	HFD	HFD	HFD	HFD
1	15.9	19.6	15.9	19.6	18.4	18.7	18.85	18.7	19.8	18.9		18.2	18.1	18.9	16.1	19.85	20	20.5	20.6	17.2	18.2
2	15.9	19.6	15.7	20	18.9	19.4	18.8	19.8	20.3	19		19.2	18.2	18.7	16.6	21.7	20.1	19.8	21.7	18.9	19.4
3	15.7	20	17.3	20.6	19.3	19.3	19.3	19.1	20.1	19.5		20.1	19.9	19.8	17	21.8	21.6	20.9	21.9	18.3	19.7
4	17.3	20.6	16.7	21.4	20.3	19	18.4	19.2	20.3	19.5		19.5	18.5	20.8	17.3	23.8	21.75	20.2	21.6	18.1	20.5
5	16.7	21.4	16.7	21.55	20.15	19.35	18.65	19.4	20.7	21		20.5	20.1	21.8	18.2	24.05	23.5	21.5	21.8	17.4	20.5
6	16.7	21.55	17.5	21.9	20.6	19.35	19.25	19.7	21.2	21.6		20.8	20.5	21.3	18.6	24.75	24	22.5	22	18.8	21.2
7	17.5	21.9	18.3	22.2	20.5	19.1	19.1	19.3	21.2	21		20.8	20.6	21.5	18.5	25.3	24.7	23.6	21.8	19.8	22.3
8	18.3	22.2	17.2	22.7	20.8	19.3	19.1	21.1	21.4	21.3		21.7	21.7	23.6	19.2	26.6	25.8	23.7	21.8	19.8	21.2
9	17.2	22.7	18.2	23.8	21.85	20.2	20	22.3	22.3	22.1		22.05	22.55	25.6	19.9	25.6	28.3	22.9	23.3	19	20.2
10	18.2	23.8	18.95	24.45	22.45	19.7	20.1	23.8	23.1	22.6		22.25	22.2	26.25	20	26.7	27.6	22.8	23.9	19.8	22
11	18.95	24.45	18.3	23.9	22.2	20.2	19.9	24.1	22.9	22.5		21.9	21.6	25.1	19.9	24.6	28.9	24	23.5	20.8	23.1
12	18.3	23.9	18.1	24.1	22.4	20	20.4		22.7	23.2		22	21.6	26.9	21.1	25.6	28.5	24.9	22.7	20.9	22.4

## Sheet: Fig 7F
Week	ND	ND	ND	ND	ND	ND	ND	ND	ND	ND		ND & aml.	ND & aml.	ND & aml.	ND & aml.	ND & aml.	ND & aml.	ND & aml.	ND & aml.	ND & aml.	ND & aml.
1	15.9	19.6	15.9	19.6	18.4	18.7	18.85	18.7	19.8	18.9		19.8	18.7	19.2	19.4	19.75	19	17.7	19	16.8	18.3
2	15.9	19.6	15.7	20	18.9	19.4	18.8	19.8	20.3	19		18.9	19.6	19.1	20.1	20.8	19.1	17.5	18.9	17.1	19.3
3	15.7	20	17.3	20.6	19.3	19.3	19.3	19.1	20.1	19.5		19.6	19.8	19.9	20.1	20.5	19.9	17.9	19.8	17.7	20
4	17.3	20.6	16.7	21.4	20.3	19	18.4	19.2	20.3	19.5		19.6	19.7	20	21.3	20.8	20.25	18	19.5	17.7	19.4
5	16.7	21.4	16.7	21.55	20.15	19.35	18.65	19.4	20.7	21		19.1	20.2	20	21	20.9	20.45	17.5	20.4	18.3	20
6	16.7	21.55	17.5	21.9	20.6	19.35	19.25	19.7	21.2	21.6		20.7	21.5	20.5	21	21.85	20.3	18.4	20.6	18.9	20.7
7	17.5	21.9	18.3	22.2	20.5	19.1	19.1	19.3	21.2	21		20.8	20.8	20.8	21.6	20.9	20.7	18.7	20.5	18.2	20.5
8	18.3	22.2	17.2	22.7	20.8	19.3	19.1	21.1	21.4	21.3		20.5	21.2	21	22.3	20.5	20.6	19.2	20.6	18.9	21
9	17.2	22.7	18.2	23.8	21.85	20.2	20	22.3	22.3	22.1		20.75	21.35	20.8	22.55	21.4	20.8	19.4	21.3	20	22.7
10	18.2	23.8	18.95	24.45	22.45	19.7	20.1	23.8	23.1	22.6		20.25	21.4	21.05	22.7	21.6	20.9	20.5	21.1	20.6	21.9
11	18.95	24.45	18.3	23.9	22.2	20.2	19.9	24.1	22.9	22.5		20.1	21	19.8	21.5	21.9	21	21.5	21.6	20.2	22.1
12	18.3	23.9	18.1	24.1	22.4	20	20.4		22.7	23.2		20	21.5	20.9	22.1	21.8	20.8		21.3	20.1	22.8

## Sheet: Fig 7G
Week	HFD	HFD	HFD	HFD	HFD	HFD	HFD	HFD	HFD	HFD		HFD & aml.	HFD & aml.	HFD & aml.	HFD & aml.	HFD & aml.	HFD & aml.	HFD & aml.	HFD & aml.	HFD & aml.	HFD & aml.
1	18.2	18.1	18.9	16.1	19.85	20	20.5	20.6	17.2	18.2		18.2	17.3	17.2	17.6	19.15	21.1	20.2	18.2	18.2	18.7
2	19.2	18.2	18.7	16.6	21.7	20.1	19.8	21.7	18.9	19.4		20.4	19.6	17	18.3	20.5	20.8	21	19.2	19.2	19
3	20.1	19.9	19.8	17	21.8	21.6	20.9	21.9	18.3	19.7		20.8	20.8	17.9	20.3	20.4	22	21.2	20.6	20.6
4	19.5	18.5	20.8	17.3	23.8	21.75	20.2	21.6	18.1	20.5		22.1	20.8	17.8	19.5	22.2	22.5	21.7	21.5	21.5
5	20.5	20.1	21.8	18.2	24.05	23.5	21.5	21.8	17.4	20.5		22.7	22.45	19.05	20.1	23.4	22.9	21.6	20.8	20.8
6	20.8	20.5	21.3	18.6	24.75	24	22.5	22	18.8	21.2		23.3	22.9	19.8	20.6	23.65	22.8	21.8	21.8	21.8
7	20.8	20.6	21.5	18.5	25.3	24.7	23.6	21.8	19.8	22.3		23.4	23.6	20.2	21.3	23.1	22.8	22.2	21.3	21.3
8	21.7	21.7	23.6	19.2	26.6	25.8	23.7	21.8	19.8	21.2		24.7	25.2	20.3	21.9	24.8	24	22.3	22	22
9	22.05	22.55	25.6	19.9	25.6	28.3	22.9	23.3	19	20.2		26.25	26.4	21.2	22.55	24.2	24.9	23.5	20.8	20.8
10	22.25	22.2	26.25	20	26.7	27.6	22.8	23.9	19.8	22		27	26.8	21.45	22.65	27.8	24.6	23.8	20.1	20.1
11	21.9	21.6	25.1	19.9	24.6	28.9	24	23.5	20.8	23.1		26.5	26.8	21.8	22.6	27.5	25.4	23.8	21.1	21.1
12	22	21.6	26.9	21.1	25.6	28.5	24.9	22.7	20.9	22.4		27.3	27.6	22.8	23.5	28.6	25.1	24.1	21.1	21.1

## Sheet: Fig 7H
	0 week	1 week	2 week	3 week	4 week	5 week	6 week	7 week	8 week	9 week	10 week	11 week	12 week
mouse (ND)
1	0	0	0	0	0	0	0	0	0	0	0	1	0
2	0	0	0	0	0	0	0	0	1	1	2	0	0
3	0	0	0	0	0	0	0	0	2	1	0	1	0
4	0	0	0	0	0	0	0	0	3	0	1	1	0
5	0	0	0	0	0	0	0	0	0	1	1	2	0
6	0	0	0	0	0	0	0	0	0	0	2	0	1
7	0	0	0	0	1	1	0	0	0	1	0
8	0	0	0	0	0	0	0	1	0	1	1	0	0
9	0	0	0	0	0	0	4	0	1	0	1	1	1
10	0	0	0	0	0	0	0	0	1	1	2	0	0
mice number to which total tumour was normalised	10	10	10	10	10	10	10	10	10	10	10	9	9
total tumour number per group	0	0	0	0	1	2	6	7	15	21	31	37	39
mouse (HFD)
1	0	0	1	0	0	0	0	0	1	2	1	0	0
2	0	0	1	0	0	2	0	0	0	0	3	0	0
3	0	0	0	0	0	0	0	1	1	1	0	0	0
4	0	0	0	0	0	0	0	0	1	1	0	0	0
5	0	0	0	0	0	0	0	0	1	2	0	1	0
6	0	0	0	0	0	0	0	0	0	0	4	2	0
7	0	0	0	0	0	2	2	0	2	0	1	1	0
8	0	0	0	0	0	0	1	1	0	1	1	0	0
9	0	0	0	0	0	0	0	1	1	1	0	1	0
10	0	0	0	0	0	0	1	0	1	4	1	0	0
mice number to which total tumour was normalised	10	10	0	10	10	10	10	10	10	10	10	10	10
total tumour number per group	0	0	2	2	2	6	10	13	21	33	44	49	49

## Sheet: Fig 7I
	0 week	1 week	2 week	3 week	4 week	5 week	6 week	7 week	8 week	9 week	10 week	11 week	12 week
mouse (ND)
1	0	0	0	0	0	0	0	0	0	0	0	1	0
2	0	0	0	0	0	0	0	0	1	1	2	0	0
3	0	0	0	0	0	0	0	0	2	1	0	1	0
4	0	0	0	0	0	0	0	0	3	0	1	1	0
5	0	0	0	0	0	0	0	0	0	1	1	2	0
6	0	0	0	0	0	0	0	0	0	0	2	0	1
7	0	0	0	0	1	1	0	0	0	1	0
8	0	0	0	0	0	0	0	1	0	1	1	0	0
9	0	0	0	0	0	0	4	0	1	0	1	1	1
10	0	0	0	0	0	0	0	0	1	1	2	0	0
mice number to which total tumour was normalised	10	10	10	10	10	10	10	10	10	10	10	9	9
total tumour number per group	0	0	0	0	1	2	6	7	15	21	31	37	39
mouse (ND & aml.)
1	0	0	0	0	0	0	3	0	1	0	2	0	0
2	0	0	0	0	0	0	1	0	0	1	1	0	0
3	0	0	0	0	0	0	0	0	1	0	1	0	0
4	0	0	0	0	0	0	0	0	0	0	1	0	0
5	0	0	0	0	0	0	0	0	2	0	0	2	0
6	0	0	0	0	0	0	0	0	0	1	3	0	0
7	0	0	0	1	0	3	0	1	1	0	0
8	0	0	0	0	0	0	0	0	2	1	1	2	0
9	0	0	0	0	0	0	0	0	1	1	0	0	0
10	0	0	0	0	0	0	0	2	1	0	1	0	1
mice number to which total tumour was normalised	10	10	10	10	10	10	10	10	10	10	10	9	9
total tumour number per group	0	0	0	1	1	4	8	11	20	24	34	38	39

## Sheet: Fig 7J
	0 week	1 week	2 week	3 week	4 week	5 week	6 week	7 week	8 week	9 week	10 week	11 week	12 week
mouse (HFD)
1	0	0	1	0	0	0	0	0	1	2	1	0	0
2	0	0	1	0	0	2	0	0	0	0	3	0	0
3	0	0	0	0	0	0	0	1	1	1	0	0	0
4	0	0	0	0	0	0	0	0	1	1	0	0	0
5	0	0	0	0	0	0	0	0	1	2	0	1	0
6	0	0	0	0	0	0	0	0	0	0	4	2	0
7	0	0	0	0	0	2	2	0	2	0	1	1	0
8	0	0	0	0	0	0	1	1	0	1	1	0	0
9	0	0	0	0	0	0	0	1	1	1	0	1	0
10	0	0	0	0	0	0	1	0	1	4	1	0	0
mice number to which total tumour was normalised	10	10	0	10	10	10	10	10	10	10	10	10	10
total tumour number per group	0	0	2	2	2	6	10	13	21	33	44	49	49
mouse (HFD & aml.)
1	0	0	0	0	0	0	1	1	0	1	0	0	0
2	0	0	0	0	0	0	0	0	0	2	1	2	0
3	0	0	0	0	0	0	0	0	0	3	1	0	0
4	0	0	0	0	0	0	0	0	0	0	0	0	0
5	0	0	0	0	0	0	0	0	1	1	1	2	0
6	0	0	0	0	0	0	0	2	1	1	4	0	0
7	0	0	0	0	0	1	0	0	0	1	0	0	0
8	0	0	0	0	0	0	0	1	1	3	2	1	0
9	0	0	0	0	0	0	2	0	3	0	0	1	0
the mouse was culled at week due due to cyst impairing the mobility, and it was taken into account for statistcal analysis	0	0	1
mice number to which total tumour was normalised	10	10	10	9	9	9	9	9	9	9	9	9	9
total tumour number per group	0	0	1	1	1	2	5	9	15	27	36	42	42
